# Supplementary material for: Effects of Genetically-Proxied Antihypertensive Drug Targets on Preeclampsia and Birth Weight
Source: medRxiv. 2026 Mar 23:2026.03.17.26346752. Preprint. [Version 1] doi: 10.64898/2026.03.17.26346752 (PMC13042138; doi:10.64898/2026.03.17.26346752)
Supplement: Supplement 1 [file media-1.xlsx]

## Sheet: Supplementary Table 1
Supplementary Table 1 – List of data sources used for the study. PMID = PubMed Index
Phenotype	Author	Sample size	PMID
Systolic blood pressure	Evangelou et al	757601	30224653
Preeclampsia	Honigberg et al	16,349 / 595,135	37248299
Birth weight (maternal effects)	Warrington et al	210267	31043758
Birth weight (fetal effects)	Warrington et al	298142	31043758
Gestational age	Solé-Navais et al	151987	37012456

## Sheet: Supplementary Table 2
Supplementary Table 2 – List of instruments used for drug target Mendelian randomization, prior to linkage disequilibrium clumping. FreqSE = standard error of the estimated allele frequency, GRCh37 = Genome Reference Consortium Human Build 37, HetChiSq = heterogeneity Chi-square, HetDf = heterogeneity degrees of freedom, HetISq = heterogeneity I-squared, HetPVal = heterogeneity P-value, ICBP = In…
ADRB1
MarkerName	Chromosome (GRCh37)	Position (GRCh37)	Effect Allele	Other Allele	minor_AF	FreqSE	MinFreq	MaxFreq	Beta	SE	P	Direction	HetISq	HetChiSq	HetDf	HetPVal	TotalSampleSize	N_effective	TotalSampleSize_ICBP	N_effective_ICBP	TotalSampleSize_UKB	N_effective_UKB	SNP
10:115798895:SNP	10	115798895	A	G	0.2685+F4:T10A1F4:V10	0.0024	0.2664	0.2712	-0.4532	0.0342	4.61e-40	--	0	0.372	1	0.5422	738167	724118	279592	270587	458575	453531	rs2773469
10:115800294:SNP	10	115800294	T	C	0.0871	0.0063	0.0817	0.0944	0.3283	0.0552	2.66e-09	++	53.6	2.157	1	0.1419	738170	707302	279595	248727	458575	458575	rs17875473
10:115801253:SNP	10	115801253	T	C	0.5201	0.0012	0.5187	0.5212	-0.3728	0.0303	7.39e-35	--	0	0.503	1	0.478	738169	725929	279594	269840	458575	456089	rs2429511
10:115805056:SNP	10	115805056	C	G	0.7338	0.0028	0.7305	0.7362	0.4626	0.0344	2.84e-41	++	0	0.344	1	0.5577	738169	719873	279594	267790	458575	452083	rs1801253
10:115807016:SNP	10	115807016	T	C	0.6303	0.0066	0.6247	0.6382	0.2207	0.0316	2.83e-12	++	0	0.019	1	0.891	729908	715602	271333	261489	458575	454113	rs3813720
10:115813924:SNP	10	115813924	T	C	0.5007	0.0044	0.4969	0.5058	0.2993	0.0302	4.35e-23	++	0	0.042	1	0.8369	738170	727468	279595	270393	458575	457075	rs10787516
10:115814392:SNP	10	115814392	T	C	0.5009	0.0049	0.4967	0.5066	0.2999	0.0302	3.63e-23	++	0	0.009	1	0.926	737164	728049	278589	269474	458575	458575	rs10885531
CACNA1C
MarkerName	Chromosome (GRCh37)	Position (GRCh37)	Effect Allele	Other Allele	minor_AF	FreqSE	MinFreq	MaxFreq	Beta	SE	P	Direction	HetISq	HetChiSq	HetDf	HetPVal	TotalSampleSize	N_effective	TotalSampleSize_ICBP	N_effective_ICBP	TotalSampleSize_UKB	N_effective_UKB	SNP
12:2303850:SNP	12	2303850	C	G	0.9839	0.0009	0.9832	0.9851	-0.6853	0.1252	4.42e-08	--	63.3	2.721	1	0.09901	734827	690922	276252	244220	458575	446702	rs116556102
12:2420244:SNP	12	2420244	A	G	0.5501	0.0028	0.5477	0.5533	0.1855	0.0309	1.9e-09	++	0	0.275	1	0.5997	744815	703032	286240	263690	458575	439342	rs10848645
12:2423620:SNP	12	2423620	T	C	0.5891	0.0018	0.5871	0.5907	0.1848	0.0305	1.37e-09	++	0	0.804	1	0.37	744814	736038	286239	280827	458575	455211	rs2283294
12:2424274:SNP	12	2424274	A	G	0.3089	0.0037	0.3056	0.313	-0.2	0.0324	6.96e-10	--	0	0.104	1	0.7474	745819	739168	287244	283308	458575	455860	rs2283296
12:2425494:SNP	12	2425494	A	C	0.6902	0.0036	0.6862	0.6934	0.203	0.0324	3.66e-10	++	0	0.091	1	0.7634	745820	740095	287245	284244	458575	455851	rs2238060
12:2428487:SNP	12	2428487	A	G	0.7101	0.0034	0.7063	0.7132	0.1831	0.0331	3.03e-08	++	0	0.342	1	0.5589	744705	737327	286130	281984	458575	455343	rs2239042
12:2432653:SNP	12	2432653	T	C	0.31	0.0037	0.3067	0.3141	-0.204	0.0324	2.89e-10	--	0	0.065	1	0.7981	745818	740928	287243	284732	458575	456196	rs4765919
12:2433899:SNP	12	2433899	T	C	0.3094	0.0041	0.3057	0.314	-0.2021	0.0324	4.28e-10	--	0	0.102	1	0.7496	745818	740910	287243	284773	458575	456137	rs2239045
12:2434419:SNP	12	2434419	A	G	0.6817	0.0026	0.6788	0.684	0.2082	0.0322	9.58e-11	++	0	0.185	1	0.667	745818	739131	287243	284214	458575	454917	rs2239046
12:2435543:SNP	12	2435543	T	G	0.6952	0.0033	0.6916	0.6982	0.2069	0.0325	1.88e-10	++	0	0.388	1	0.5334	745819	742677	287244	285799	458575	456878	rs2283299
12:2435706:SNP	12	2435706	T	G	0.6952	0.0032	0.6917	0.698	0.2061	0.0325	2.36e-10	++	0	0.39	1	0.5321	743701	740786	285126	283801	458575	456985	rs2239047
12:2436522:SNP	12	2436522	T	C	0.6153	0.0027	0.6123	0.6177	0.1809	0.0307	3.59e-09	++	0	0.471	1	0.4923	745820	745253	287245	286678	458575	458575	rs3819526
12:2436797:SNP	12	2436797	A	G	0.3846	0.0027	0.3821	0.3876	-0.183	0.0307	2.49e-09	--	0	0.519	1	0.4714	745820	744537	287245	286333	458575	458204	rs3819530
12:2436801:SNP	12	2436801	T	C	0.7015	0.0036	0.6975	0.7048	0.1999	0.0326	8.98e-10	++	0	0.158	1	0.6905	745820	744489	287245	285914	458575	458575	rs3819531
12:2436837:SNP	12	2436837	T	C	0.3913	0.0017	0.3898	0.3933	-0.1875	0.0306	9.44e-10	--	0	0.229	1	0.6322	744814	742091	286239	285066	458575	457025	rs3819532
12:2436884:SNP	12	2436884	T	C	0.6151	0.0017	0.6132	0.6167	0.1829	0.0307	2.64e-09	++	0	0.382	1	0.5365	744814	741838	286239	284732	458575	457106	rs3819535
12:2436998:SNP	12	2436998	A	G	0.7035	0.0019	0.7014	0.7052	0.2067	0.0329	3.24e-10	++	0	0.371	1	0.5424	737557	736514	278982	278373	458575	458141	rs3819536
12:2445399:SNP	12	2445399	A	G	0.7022	0.0033	0.6985	0.7051	0.1985	0.0327	1.32e-09	++	0	0.218	1	0.6409	745820	741499	287245	284916	458575	456583	rs2238066
12:2450595:SNP	12	2450595	A	G	0.6752	0.0027	0.6722	0.6775	0.18	0.032	1.88e-08	++	0	0.121	1	0.7282	745819	738161	287244	284108	458575	454053	rs2024077
12:2456062:SNP	12	2456062	T	C	0.5738	0.0035	0.5699	0.577	0.1738	0.0304	1.03e-08	++	0	0.518	1	0.4716	744814	735401	286239	284003	458575	451398	rs2238069
12:2456115:SNP	12	2456115	T	G	0.5588	0.0017	0.5568	0.5603	0.1712	0.0303	1.6e-08	++	0	0.289	1	0.5907	744815	733021	286240	282556	458575	450465	rs2238070
12:2456416:SNP	12	2456416	A	G	0.4263	0.004	0.4227	0.4308	-0.1763	0.0305	7.58e-09	--	0	0.367	1	0.5447	737101	726809	278526	275490	458575	451319	rs2238071
12:2456707:SNP	12	2456707	T	C	0.5715	0.0065	0.5642	0.5773	0.1779	0.0304	5.01e-09	++	0	0.31	1	0.5774	744814	731834	286239	280915	458575	450919	rs2238072
12:2500431:SNP	12	2500431	A	G	0.2769	0.0001	0.2768	0.2771	0.195	0.0337	6.9e-09	++	0	0.957	1	0.3278	737557	730628	278982	278053	458575	452575	rs10491964
12:2511831:SNP	12	2511831	A	C	0.7157	0.0001	0.7156	0.7159	-0.1962	0.0333	3.65e-09	--	0	0.386	1	0.5346	744706	737681	286131	280020	458575	457661	rs2239063
12:2513309:SNP	12	2513309	T	C	0.2836	0.0002	0.2835	0.2838	0.1981	0.0333	2.57e-09	++	0	0.332	1	0.5642	745818	739092	287243	280866	458575	458226	rs758117
12:2514112:SNP	12	2514112	A	G	0.7163	0.0001	0.7162	0.7165	-0.198	0.0333	2.6e-09	--	0	0.373	1	0.5411	745820	739161	287245	280586	458575	458575	rs12823424
12:2514270:SNP	12	2514270	T	C	0.2834	0.0002	0.2832	0.2837	0.1986	0.0333	2.38e-09	++	0	0.319	1	0.572	745820	738689	287245	280474	458575	458215	rs714277
12:2517887:SNP	12	2517887	A	G	0.3696	0.0024	0.3669	0.3718	0.1706	0.031	3.89e-08	++	0	0.626	1	0.4289	745819	740179	287244	281604	458575	458575	rs35407591
12:2521579:SNP	12	2521579	A	G	0.3634	0.0022	0.3609	0.3654	0.1745	0.0313	2.43e-08	++	0	0.698	1	0.4034	744815	733457	286240	277783	458575	455674	rs55935819
CACNA1D
MarkerName	Chromosome (GRCh37)	Position (GRCh37)	Effect Allele	Other Allele	minor_AF	FreqSE	MinFreq	MaxFreq	Beta	SE	P	Direction	HetISq	HetChiSq	HetDf	HetPVal	TotalSampleSize	N_effective	TotalSampleSize_ICBP	N_effective_ICBP	TotalSampleSize_UKB	N_effective_UKB	SNP
3:53544878:SNP	3	53544878	A	T	0.7088	0.0023	0.7061	0.7107	-0.211	0.0339	4.59e-10	--	0	0.936	1	0.3334	737055	703089	278480	255634	458575	447455	rs3821842
3:53545622:SNP	3	53545622	T	C	0.4783	0.0015	0.477	0.48	0.2194	0.0307	9.65e-13	++	0	0.02	1	0.8887	738170	706661	279595	260216	458575	446445	rs312487
3:53553923:SNP	3	53553923	T	G	0.2664	0.004	0.2616	0.2697	-0.3067	0.0352	2.74e-18	--	0	0.043	1	0.8359	736050	690627	277475	246305	458575	444322	rs35593046
3:53556170:SNP	3	53556170	A	G	0.6992	0.0041	0.6944	0.7027	-0.1921	0.0333	7.79e-09	--	0	0.69	1	0.4063	737054	714155	278479	259691	458575	454464	rs73840111
3:53558012:SNP	3	53558012	A	G	0.6808	0.0025	0.6788	0.6838	0.3373	0.0335	6.56e-24	++	0	0.025	1	0.8755	736049	684820	277474	243005	458575	441815	rs3821843
3:53559907:SNP	3	53559907	A	G	0.7672	0.0005	0.7666	0.7677	-0.2415	0.0358	1.49e-11	--	0	0.447	1	0.5036	738168	727004	279593	270187	458575	456817	rs62251864
3:53560321:SNP	3	53560321	T	C	0.7609	0.004	0.7563	0.7643	-0.2463	0.0355	3.87e-12	--	0	0.225	1	0.6354	738168	727145	279593	268570	458575	458575	rs9311502
3:53562894:SNP	3	53562894	A	G	0.7465	0.0023	0.7445	0.7492	0.2774	0.0349	1.9e-15	++	0	0	1	0.9942	738167	720886	279592	263568	458575	457318	rs6445583
3:53562951:SNP	3	53562951	T	C	0.7655	0.0012	0.7641	0.7665	-0.2382	0.0358	2.72e-11	--	0	0.281	1	0.5961	738169	724211	279594	267869	458575	456342	rs72957281
3:53565829:SNP	3	53565829	T	G	0.232	0.0001	0.2318	0.2321	0.2385	0.0358	2.58e-11	++	0	0.3	1	0.5838	738169	729691	279594	272564	458575	457127	rs3774428
3:53568269:SNP	3	53568269	A	C	0.7029	0.0028	0.6997	0.7053	-0.2181	0.0334	6.29e-11	--	38	1.614	1	0.2039	738168	718015	279593	263236	458575	454779	rs1547951
3:53568283:SNP	3	53568283	T	C	0.5377	0.002	0.5354	0.5394	-0.2151	0.0307	2.33e-12	--	0	0.088	1	0.7669	738169	710883	279594	258280	458575	452603	rs1547950
3:53568580:SNP	3	53568580	T	C	0.709	0.0009	0.7082	0.71	-0.2056	0.0335	8.69e-10	--	50.4	2.016	1	0.1557	738169	718518	279594	263913	458575	454605	rs1547949
3:53569303:SNP	3	53569303	A	C	0.2409	0.0007	0.24	0.2415	0.2065	0.0353	5.08e-09	++	0	0.592	1	0.4418	737054	727793	278479	271736	458575	456057	rs59422128
3:53570651:SNP	3	53570651	A	G	0.2957	0.0032	0.292	0.2985	0.1853	0.0332	2.36e-08	++	67	3.027	1	0.08189	738170	725086	279595	269539	458575	455547	rs59512909
3:53571914:SNP	3	53571914	A	G	0.5934	0.001	0.5925	0.5945	-0.1887	0.0309	1.03e-09	--	0	0.054	1	0.8165	738170	719221	279595	264957	458575	454264	rs33999362
3:53572890:SNP	3	53572890	C	G	0.7724	0.0013	0.7709	0.7735	0.249	0.036	4.82e-12	++	0	0.145	1	0.7032	738168	727005	279593	270140	458575	456865	rs1008339
3:53573886:SNP	3	53573886	C	G	0.7005	0.0028	0.6981	0.7037	-0.1919	0.033	6.17e-09	--	63.2	2.716	1	0.09937	738170	726668	279595	271099	458575	455569	rs55828852
3:53576649:SNP	3	53576649	A	G	0.704	0.0037	0.7008	0.7083	-0.1848	0.0331	2.42e-08	--	66.7	2.999	1	0.0833	738167	728049	279592	272304	458575	455745	rs740756
3:53576679:SNP	3	53576679	A	C	0.2267	0.0007	0.2261	0.2275	-0.2531	0.0359	1.9e-12	--	0	0.191	1	0.6625	738168	732438	279593	273863	458575	458575	rs758603
3:53577164:SNP	3	53577164	T	G	0.6373	0.0086	0.6272	0.6445	0.1931	0.032	1.61e-09	++	49.4	1.975	1	0.1599	737165	703439	278590	253064	458575	450375	rs11709630
3:53577973:SNP	3	53577973	T	C	0.2401	0.0014	0.2385	0.2414	0.2052	0.0353	6.03e-09	++	0	0.607	1	0.4359	738169	731766	279594	275565	458575	456201	rs62251868
3:53578883:SNP	3	53578883	A	G	0.227	0.0008	0.2264	0.2279	-0.2535	0.036	1.81e-12	--	0	0.197	1	0.6575	737054	730786	278479	273297	458575	457489	rs12715461
3:53581725:SNP	3	53581725	A	T	0.2405	0.0005	0.2399	0.241	0.2026	0.0354	1.02e-08	++	0	0.478	1	0.4894	734293	729746	275718	274134	458575	455612	rs3774439
3:53582633:SNP	3	53582633	T	G	0.7518	0.0028	0.7486	0.7542	-0.2117	0.035	1.42e-09	--	0	0.38	1	0.5375	737053	728687	278478	273826	458575	454861	rs17053168
3:53583200:SNP	3	53583200	T	C	0.76	0.0014	0.7587	0.7616	-0.2033	0.0353	8.04e-09	--	0	0.608	1	0.4356	738168	732476	279593	276435	458575	456041	rs3774440
3:53583468:SNP	3	53583468	T	C	0.759	0.0009	0.7582	0.76	-0.2026	0.0352	8.28e-09	--	0	0.63	1	0.4274	738169	732650	279594	277534	458575	455116	rs6764908
3:53585307:SNP	3	53585307	A	G	0.6988	0.0004	0.6985	0.6992	-0.1842	0.0329	2.19e-08	--	61.6	2.602	1	0.1068	738169	729601	279594	274463	458575	455138	rs3821846
3:53586144:SNP	3	53586144	T	C	0.2499	0.0041	0.2464	0.2546	0.2128	0.0349	1.1e-09	++	0	0.476	1	0.4904	738169	728161	279594	273225	458575	454936	rs3774441
3:53587277:SNP	3	53587277	A	G	0.2369	0.0025	0.234	0.2391	0.2012	0.0355	1.43e-08	++	0	0.723	1	0.395	738169	728921	279594	273274	458575	455647	rs3821847
3:53590303:SNP	3	53590303	A	G	0.2946	0.0031	0.291	0.2973	0.1856	0.0333	2.4e-08	++	57.7	2.362	1	0.1243	737056	725003	278481	266428	458575	458575	rs62251869
3:53590478:SNP	3	53590478	A	G	0.242	0.0014	0.2404	0.2431	0.2038	0.0352	7.39e-09	++	0	0.402	1	0.5263	738169	728910	279594	272038	458575	456872	rs62251870
3:53591109:SNP	3	53591109	T	C	0.2299	0.0002	0.2297	0.2301	-0.2479	0.0358	4.29e-12	--	0	0.192	1	0.661	738168	730522	279593	276531	458575	453991	rs7634679
3:53592864:SNP	3	53592864	A	G	0.7683	0.0001	0.7682	0.7685	0.2442	0.0357	7.44e-12	++	0	0.077	1	0.7808	738169	730807	279594	277686	458575	453121	rs2359453
3:53593234:SNP	3	53593234	T	G	0.7024	0.0034	0.6995	0.7063	-0.1851	0.0331	2.34e-08	--	57	2.327	1	0.1272	738170	725930	279595	268957	458575	456973	rs1074235
3:53594431:SNP	3	53594431	A	C	0.7571	0.0014	0.756	0.7587	-0.2066	0.0352	4.53e-09	--	0	0.441	1	0.5066	738168	726906	279593	271169	458575	455737	rs62251903
3:53594974:SNP	3	53594974	A	T	0.7575	0.0016	0.7561	0.7593	-0.2064	0.0353	4.84e-09	--	0	0.475	1	0.4908	738167	726314	279592	270562	458575	455752	rs62251904
3:53596532:SNP	3	53596532	A	G	0.5341	0.0025	0.532	0.537	-0.1912	0.0304	3.22e-10	--	0	0.126	1	0.7228	738169	720948	279594	266356	458575	454592	rs10049492
3:53596606:SNP	3	53596606	A	G	0.2963	0.0012	0.2949	0.2972	0.1828	0.0333	4.15e-08	++	67.6	3.089	1	0.07882	738168	719124	279593	263887	458575	455237	rs75840374
3:53597022:SNP	3	53597022	A	G	0.3016	0.0001	0.3015	0.3018	0.1882	0.0333	1.56e-08	++	58.5	2.41	1	0.1206	737054	714269	278479	260698	458575	453571	rs62251905
3:53597491:SNP	3	53597491	A	C	0.2425	0.0136	0.2308	0.2584	-0.2465	0.0362	1.01e-11	--	0	0.123	1	0.7255	737164	693325	278589	244300	458575	449025	rs807191
3:53598080:SNP	3	53598080	T	C	0.4645	0.0002	0.4643	0.4646	0.1973	0.0308	1.62e-10	++	0	0.388	1	0.5332	736050	701816	277475	254107	458575	447709	rs807190
3:53605712:SNP	3	53605712	A	G	0.0284	0.0018	0.0268	0.0305	0.5289	0.0958	3.36e-08	++	30.3	1.434	1	0.2311	737054	680765	278479	243298	458575	437467	rs114987861
3:53612327:SNP	3	53612327	T	G	0.0451	0.0005	0.0445	0.0455	-0.4338	0.077	1.76e-08	--	0	0.557	1	0.4557	737164	664156	278589	205581	458575	458575	rs113210396
3:53635375:SNP	3	53635375	T	C	0.5139	0.0021	0.5115	0.5157	-0.1731	0.0306	1.46e-08	--	0	0.061	1	0.8053	737164	714425	278589	267010	458575	447415	rs6803904
3:53635442:SNP	3	53635442	A	G	0.4847	0.0028	0.4823	0.4879	0.1697	0.0305	2.6e-08	++	0	0.046	1	0.8303	738170	716580	279595	268431	458575	448149	rs9866078
3:53635595:SNP	3	53635595	T	G	0.4984	0.0007	0.4976	0.4991	-0.172	0.0304	1.6e-08	--	0	0.371	1	0.5426	737165	717222	278590	270398	458575	446824	rs9810888
3:53638200:SNP	3	53638200	A	G	0.5057	0.0017	0.5038	0.5072	-0.1747	0.0303	8.21e-09	--	0	0.002	1	0.9633	738169	723931	279594	274081	458575	449850	rs3774472
3:53643850:SNP	3	53643850	A	C	0.5041	0.0007	0.5034	0.5047	-0.1748	0.0303	7.9e-09	--	0	0.051	1	0.8206	738170	724002	279595	274015	458575	449987	rs9846874
3:53649486:SNP	3	53649486	A	G	0.5079	0.0023	0.5053	0.51	-0.1738	0.0303	9.26e-09	--	0	0.207	1	0.6491	738169	726556	279594	275303	458575	451253	rs1599230
3:53650483:SNP	3	53650483	A	T	0.4179	0.0007	0.4171	0.4186	0.1854	0.0307	1.6e-09	++	0	0.021	1	0.8857	738170	723773	279595	273949	458575	449824	rs3774475
3:53655932:SNP	3	53655932	A	G	0.4544	0.0022	0.4524	0.4569	0.1867	0.0304	7.83e-10	++	23.3	1.304	1	0.2535	738169	728571	279594	275372	458575	453199	rs6445590
3:53656638:SNP	3	53656638	T	G	0.6941	0.004	0.6906	0.6987	-0.1806	0.0329	3.96e-08	--	0	0.165	1	0.685	738169	722905	279594	273837	458575	449068	rs35836778
3:53656804:SNP	3	53656804	A	G	0.4525	0.0017	0.451	0.4544	0.1815	0.0304	2.28e-09	++	23.9	1.314	1	0.2518	738170	727584	279595	275301	458575	452283	rs9850569
3:53657054:SNP	3	53657054	C	G	0.548	0.0012	0.5467	0.549	-0.1819	0.0304	2.26e-09	--	27.4	1.377	1	0.2407	738170	725528	279595	273242	458575	452286	rs11130373
3:53657992:SNP	3	53657992	A	G	0.4574	0.0019	0.4557	0.4596	0.1848	0.0304	1.13e-09	++	2.5	1.026	1	0.3111	738170	728058	279595	274705	458575	453353	rs3774481
3:53661383:SNP	3	53661383	A	G	0.5017	0.004	0.4971	0.5052	-0.1801	0.0303	2.74e-09	--	0	0.687	1	0.407	729451	724517	270876	268108	458575	456409	rs3774486
3:53662336:SNP	3	53662336	C	G	0.804	0.0004	0.8035	0.8043	-0.227	0.038	2.23e-09	--	0	0.643	1	0.4228	738168	732394	279593	276987	458575	455407	rs17237537
3:53662752:SNP	3	53662752	A	G	0.4977	0.0041	0.4941	0.5024	0.1784	0.0303	3.7e-09	++	0	0.825	1	0.3638	729451	726308	270876	269220	458575	457088	rs7630805
3:53667639:SNP	3	53667639	A	G	0.5033	0.0044	0.4982	0.5071	-0.1762	0.0302	5.54e-09	--	0	0.497	1	0.4806	729451	728390	270876	270037	458575	458353	rs898415
3:53667983:SNP	3	53667983	A	G	0.4964	0.0042	0.4928	0.5013	0.1763	0.0302	5.45e-09	++	0	0.521	1	0.4703	729450	728381	270875	270042	458575	458339	rs898416
3:53668132:SNP	3	53668132	T	C	0.5037	0.0041	0.4989	0.5072	-0.1784	0.0302	3.63e-09	--	0	0.395	1	0.5297	728446	727938	269871	269363	458575	458575	rs1380606
3:53668708:SNP	3	53668708	A	G	0.7989	0.0008	0.7982	0.7998	-0.2216	0.0376	3.78e-09	--	0	0.731	1	0.3927	738170	731413	279595	277792	458575	453621	rs11707976
3:53669904:SNP	3	53669904	A	C	0.8031	0.0009	0.8021	0.8039	-0.2232	0.0381	4.55e-09	--	0	0.619	1	0.4313	729908	726467	271333	270212	458575	456255	rs11709171
3:53669965:SNP	3	53669965	T	C	0.4933	0.0037	0.49	0.4976	0.1754	0.0301	5.51e-09	++	0	0.619	1	0.4315	738170	735992	279595	278565	458575	457427	rs6786135
3:53670286:SNP	3	53670286	T	C	0.5068	0.0041	0.5022	0.5104	-0.1758	0.0301	5.08e-09	--	0	0.523	1	0.4697	738170	735124	279595	278176	458575	456948	rs9883910
3:53672190:SNP	3	53672190	T	G	0.5053	0.0038	0.5009	0.5085	-0.1799	0.0303	2.77e-09	--	0	0.746	1	0.3878	729450	726859	270875	269723	458575	457136	rs754063
3:53672471:SNP	3	53672471	T	C	0.7953	0.0003	0.7951	0.7957	-0.2339	0.0374	3.98e-10	--	0	0.935	1	0.3336	737163	731630	278588	275900	458575	455730	rs9819463
3:53676791:SNP	3	53676791	A	G	0.5045	0.0047	0.499	0.5086	-0.173	0.0303	1.07e-08	--	0	0.582	1	0.4455	729450	726732	270875	269651	458575	457081	rs2612022
3:53677876:SNP	3	53677876	A	G	0.5045	0.0046	0.4992	0.5085	-0.1733	0.0303	1.01e-08	--	0	0.576	1	0.4478	729451	726899	270876	269728	458575	457171	rs2680654
3:53679579:SNP	3	53679579	A	G	0.4941	0.0049	0.4898	0.4997	0.1726	0.0301	1e-08	++	0	0.819	1	0.3655	738170	733920	279595	277185	458575	456735	rs2680656
3:53682175:SNP	3	53682175	C	G	0.2053	0.0008	0.2046	0.2063	0.2264	0.0373	1.26e-09	++	2.5	1.026	1	0.3112	738168	734293	279593	277124	458575	457169	rs11719110
3:53688958:SNP	3	53688958	A	G	0.7976	0.001	0.7964	0.7984	-0.233	0.0374	4.87e-10	--	0	0.921	1	0.3372	738167	735323	279592	278032	458575	457291	rs11712998
3:53689494:SNP	3	53689494	T	C	0.7975	0.001	0.7964	0.7984	-0.2321	0.0374	5.61e-10	--	0	0.879	1	0.3484	738167	735294	279592	277887	458575	457407	rs11709565
3:53693070:SNP	3	53693070	T	C	0.7987	0.0008	0.7978	0.7995	-0.2303	0.0375	8.44e-10	--	0	0.814	1	0.3669	738170	736628	279595	278053	458575	458575	rs11713811
3:53696955:SNP	3	53696955	T	C	0.473	0.0021	0.4705	0.4748	-0.1899	0.0304	3.97e-10	--	45.1	1.822	1	0.1771	729450	723714	270875	268327	458575	455387	rs1401494
3:53697917:SNP	3	53697917	T	C	0.5165	0.0031	0.5138	0.5201	0.1709	0.0302	1.49e-08	++	0	0.931	1	0.3346	738170	731092	279595	276688	458575	454404	rs1841291
3:53700550:SNP	3	53700550	T	C	0.4723	0.0016	0.4704	0.4737	-0.1864	0.0302	6.77e-10	--	33.6	1.506	1	0.2198	738170	731897	279595	277202	458575	454695	rs2250736
3:53701137:SNP	3	53701137	A	T	0.2036	0.0009	0.2029	0.2046	0.2311	0.0374	6.26e-10	++	36.4	1.572	1	0.2099	738168	734352	279593	277840	458575	456512	rs6804675
3:53702395:SNP	3	53702395	A	G	0.7955	0.0012	0.7941	0.7965	-0.2337	0.0373	3.86e-10	--	28.8	1.404	1	0.236	738168	732935	279593	277378	458575	455557	rs3774524
3:53706591:SNP	3	53706591	T	C	0.7977	0.0003	0.7973	0.798	-0.228	0.0375	1.14e-09	--	30.2	1.432	1	0.2314	738169	735399	279594	277898	458575	457501	rs11915489
3:53709082:SNP	3	53709082	C	G	0.4824	0.003	0.4798	0.4858	0.1784	0.0301	3.21e-09	++	0	0.46	1	0.4977	738170	732849	279595	276636	458575	456213	rs2633707
3:53730735:SNP	3	53730735	A	G	0.3255	0.0032	0.3227	0.3291	0.2416	0.0322	6.06e-14	++	22	1.282	1	0.2576	738168	729539	279593	277756	458575	451783	rs9841978
3:53734195:SNP	3	53734195	A	T	0.7839	0.0026	0.781	0.7863	-0.2307	0.0367	3.17e-10	--	0	0.003	1	0.9531	738169	729832	279594	277328	458575	452504	rs76798021
3:53734361:SNP	3	53734361	T	C	0.5317	0.0021	0.5299	0.5341	0.1817	0.0304	2.16e-09	++	28	1.39	1	0.2384	738170	724706	279595	274192	458575	450514	rs58569788
3:53734443:SNP	3	53734443	T	C	0.6732	0.0043	0.6684	0.677	-0.2425	0.0322	4.87e-14	--	46.4	1.865	1	0.1721	738169	727632	279594	277407	458575	450225	rs7340705
3:53734453:SNP	3	53734453	C	G	0.3258	0.0033	0.3229	0.3296	0.2407	0.0322	7.82e-14	++	48.5	1.942	1	0.1635	738169	727055	279594	276952	458575	450103	rs2612016
3:53734531:SNP	3	53734531	A	G	0.325	0.0031	0.3223	0.3285	0.2405	0.0324	1.11e-13	++	31.5	1.46	1	0.227	729908	720204	271333	269836	458575	450368	rs6445597
3:53735299:SNP	3	53735299	A	G	0.6746	0.0026	0.6716	0.6769	-0.24	0.0323	1.03e-13	--	41.9	1.72	1	0.1897	738169	724964	279594	275465	458575	449499	rs2680663
3:53735766:SNP	3	53735766	A	G	0.7178	0.0066	0.7104	0.7237	-0.2065	0.0337	9.24e-10	--	0	0.127	1	0.7217	738169	719899	279594	273756	458575	446143	rs9830632
3:53737370:SNP	3	53737370	T	C	0.5679	0.0041	0.5642	0.5726	0.1867	0.0304	8.44e-10	++	51.4	2.056	1	0.1516	737056	730539	278481	274958	458575	455581	rs3774530
3:53737866:SNP	3	53737866	A	C	0.3008	0.0045	0.2968	0.3059	0.2002	0.0331	1.42e-09	++	0	0.038	1	0.8464	738168	721176	279593	272359	458575	448817	rs3774532
3:53738424:SNP	3	53738424	T	C	0.3962	0.0054	0.39	0.4009	-0.1963	0.0309	2.21e-10	--	60.1	2.503	1	0.1136	738169	725982	279594	275333	458575	450649	rs2633731
CACNB2
MarkerName	Chromosome (GRCh37)	Position (GRCh37)	Effect Allele	Other Allele	minor_AF	FreqSE	MinFreq	MaxFreq	Beta	SE	P	Direction	HetISq	HetChiSq	HetDf	HetPVal	TotalSampleSize	N_effective	TotalSampleSize_ICBP	N_effective_ICBP	TotalSampleSize_UKB	N_effective_UKB	SNP
10:18419477:SNP	10	18419477	T	G	0.9361	0.0034	0.9323	0.9391	-0.4762	0.0621	1.76e-14	--	80	5.001	1	0.02533	738170	725613	279595	272617	458575	452996	rs7906351
10:18419595:SNP	10	18419595	A	G	0.0636	0.0031	0.0608	0.067	0.4752	0.0622	2.16e-14	++	80.5	5.125	1	0.02358	737164	725839	278589	272562	458575	453277	rs7915409
10:18419972:SNP	10	18419972	C	G	0.4277	0.0115	0.4177	0.441	0.3266	0.0306	1.2e-26	++	77.6	4.473	1	0.03444	738170	731068	279595	272493	458575	458575	rs4373814
10:18420326:SNP	10	18420326	A	G	0.4273	0.0113	0.4174	0.4403	0.3274	0.0305	8.27e-27	++	77.1	4.363	1	0.03673	738169	731720	279594	273615	458575	458105	rs11596960
10:18421314:SNP	10	18421314	A	G	0.8386	0.0041	0.834	0.8422	-0.4228	0.0412	1.05e-24	--	84.8	6.592	1	0.01024	738170	726224	279595	272670	458575	453554	rs11591541
10:18422535:SNP	10	18422535	T	G	0.9036	0.0022	0.901	0.9055	-0.3461	0.0516	1.95e-11	--	52.5	2.104	1	0.1469	738168	726453	279593	273372	458575	453081	rs11592688
10:18423082:SNP	10	18423082	A	G	0.0964	0.0023	0.0943	0.099	0.3494	0.0516	1.26e-11	++	56	2.272	1	0.1318	738168	727293	279593	273779	458575	453514	rs71497233
10:18423380:SNP	10	18423380	T	C	0.5737	0.0113	0.5608	0.5836	-0.3309	0.0305	2.4e-27	--	79.7	4.916	1	0.02661	737164	731135	278589	274732	458575	456403	rs2357790
10:18423538:SNP	10	18423538	T	C	0.172	0.0018	0.1699	0.1735	0.2434	0.0402	1.39e-09	++	35.4	1.547	1	0.2135	737055	722732	278480	269942	458575	452790	rs4576718
10:18425418:SNP	10	18425418	A	G	0.6019	0.0092	0.5914	0.61	-0.3481	0.0309	1.7e-29	--	88.6	8.768	1	0.003066	738169	730019	279594	275007	458575	455012	rs11012783
10:18425442:SNP	10	18425442	A	G	0.5734	0.0116	0.5601	0.5836	-0.3343	0.0306	7.48e-28	--	74.6	3.94	1	0.04714	737056	730421	278481	274661	458575	455760	rs12770520
10:18425519:SNP	10	18425519	A	G	0.3972	0.0088	0.3895	0.4072	0.3487	0.0309	1.44e-29	++	89.3	9.32	1	0.002266	738170	730007	279595	275174	458575	454833	rs12570727
10:18425999:SNP	10	18425999	T	C	0.5675	0.0087	0.5575	0.5752	-0.3294	0.0305	3.34e-27	--	71.3	3.485	1	0.06192	738169	730509	279594	275287	458575	455222	rs12572659
10:18427010:SNP	10	18427010	A	G	0.0984	0.0017	0.0969	0.1004	0.3408	0.0511	2.67e-11	++	39.1	1.642	1	0.2001	737054	724525	278479	272002	458575	452523	rs12779075
10:18427430:SNP	10	18427430	T	C	0.692	0.008	0.6828	0.699	-0.2507	0.0329	2.74e-14	--	81.5	5.417	1	0.01994	729908	719670	271333	266118	458575	453552	rs1891393
10:18427746:SNP	10	18427746	C	G	0.1732	0.001	0.1723	0.1743	0.2526	0.0402	3.18e-10	++	29.2	1.413	1	0.2345	738168	721628	279593	269282	458575	452346	rs7908738
10:18427770:SNP	10	18427770	A	C	0.0993	0	0.0993	0.0993	0.3493	0.0508	6.38e-12	++	0	0.469	1	0.4934	738168	724167	279593	271710	458575	452457	rs71497235
10:18427907:SNP	10	18427907	T	C	0.6971	0.0085	0.6874	0.7046	-0.2664	0.0331	7.7e-16	--	82.2	5.62	1	0.01775	737163	723869	278588	270232	458575	453637	rs7900124
10:18427970:SNP	10	18427970	C	G	0.9026	0.0021	0.9008	0.905	-0.3459	0.0511	1.33e-11	--	0	0.618	1	0.4317	738167	725552	279592	273097	458575	452455	rs34418804
10:18427984:SNP	10	18427984	A	G	0.2656	0.0005	0.265	0.266	0.2807	0.0344	3.12e-16	++	0	0.001	1	0.9723	737165	723309	278590	269777	458575	453532	rs7909119
10:18428415:SNP	10	18428415	T	C	0.3044	0.0102	0.2953	0.3158	0.2693	0.0329	2.54e-16	++	80.9	5.228	1	0.02223	738169	728693	279594	274747	458575	453946	rs10764319
10:18429407:SNP	10	18429407	A	C	0.0976	0.0016	0.0957	0.099	0.3479	0.0515	1.37e-11	++	0	0.596	1	0.4403	738168	715206	279593	263146	458575	452060	rs12764271
10:18429624:SNP	10	18429624	A	C	0.0388	0.0044	0.0346	0.0435	0.5503	0.0798	5.2e-12	++	0	0.896	1	0.3438	737423	716020	278848	263798	458575	452222	rs138094231
10:18430220:SNP	10	18430220	A	G	0.1227	0.0004	0.1222	0.123	0.2673	0.0463	7.77e-09	++	0	0.216	1	0.6421	737053	723649	278478	270723	458575	452926	rs12572321
10:18430855:SNP	10	18430855	T	C	0.2394	0.0002	0.2393	0.2396	0.2583	0.0357	4.34e-13	++	0	0.695	1	0.4045	736048	719957	277473	267947	458575	452010	rs34606998
10:18430866:SNP	10	18430866	A	T	0.8773	0.0004	0.877	0.8777	-0.2674	0.0463	7.47e-09	--	0	0.239	1	0.6247	738167	724573	279592	271664	458575	452909	rs36045774
10:18432485:SNP	10	18432485	A	T	0.2725	0.0015	0.2708	0.2738	0.268	0.034	3.11e-15	++	0	0.001	1	0.971	738169	725497	279594	273441	458575	452056	rs10764320
10:18432750:SNP	10	18432750	C	G	0.9033	0.003	0.9008	0.9068	-0.3467	0.0514	1.59e-11	--	0	0.651	1	0.4198	738169	722153	279594	269766	458575	452387	rs11591660
10:18433300:SNP	10	18433300	T	C	0.9607	0.0034	0.9571	0.9639	-0.5159	0.0788	5.97e-11	--	0	0.941	1	0.332	737423	721247	278848	269549	458575	451698	rs143115704
10:18433986:SNP	10	18433986	A	G	0.2812	0.0008	0.2802	0.2819	0.2722	0.0335	4.45e-16	++	0	0.047	1	0.8284	738170	731289	279595	277483	458575	453806	rs1571787
10:18434190:SNP	10	18434190	C	G	0.5585	0.0071	0.5504	0.5648	-0.3466	0.0304	3.66e-30	--	74.9	3.984	1	0.04593	738170	731567	279595	277013	458575	454554	rs2840320
10:18435006:SNP	10	18435006	T	C	0.0687	0.0026	0.0663	0.0716	0.4675	0.06	6.51e-15	++	60.9	2.557	1	0.1098	738169	725212	279594	273099	458575	452113	rs11012800
10:18435016:SNP	10	18435016	T	C	0.4415	0.0072	0.4352	0.4496	0.3474	0.0304	2.63e-30	++	77.4	4.429	1	0.03534	738170	731913	279595	276770	458575	455143	rs1331330
10:18435422:SNP	10	18435422	T	G	0.931	0.0028	0.9279	0.9334	-0.4716	0.0598	3.23e-15	--	55.5	2.245	1	0.134	738168	725148	279593	273035	458575	452113	rs113835382
10:18435509:SNP	10	18435509	A	C	0.0948	0.001	0.0937	0.0956	0.3796	0.0517	1.98e-13	++	21.6	1.276	1	0.2586	738168	727943	279593	275062	458575	452881	rs145329779
10:18436307:SNP	10	18436307	A	G	0.9021	0.0003	0.9018	0.9024	-0.3631	0.051	1.1e-12	--	5.7	1.061	1	0.303	738168	725934	279593	272711	458575	453223	rs11591227
10:18436328:SNP	10	18436328	T	C	0.684	0.0049	0.6784	0.6883	-0.2998	0.0325	2.64e-20	--	77.5	4.439	1	0.03513	738169	729250	279594	275098	458575	454152	rs10828267
10:18436515:SNP	10	18436515	T	C	0.4397	0.0073	0.4333	0.4481	0.3529	0.0304	3.61e-31	++	77.5	4.454	1	0.03482	737056	731078	278481	275611	458575	455467	rs10734038
10:18436542:SNP	10	18436542	A	G	0.9035	0.002	0.9018	0.9059	-0.366	0.0512	9.08e-13	--	0	0.936	1	0.3334	738169	728215	279594	274922	458575	453293	rs35769984
10:18437061:SNP	10	18437061	A	G	0.6846	0.0042	0.6798	0.6882	-0.2969	0.0325	6.49e-20	--	79.3	4.841	1	0.0278	737165	729173	278590	274781	458575	454392	rs10764322
10:18437632:SNP	10	18437632	T	C	0.3113	0.0053	0.3066	0.3174	0.308	0.0326	3.41e-21	++	82.9	5.834	1	0.01572	737163	729987	278588	275106	458575	454881	rs11012808
10:18438372:SNP	10	18438372	T	C	0.0932	0.0007	0.0924	0.0938	0.396	0.052	2.52e-14	++	27.8	1.384	1	0.2393	738167	730898	279592	276102	458575	454796	rs12765240
10:18438456:SNP	10	18438456	T	G	0.31	0.0058	0.3048	0.3166	0.3095	0.0326	2.31e-21	++	82.6	5.748	1	0.0165	736051	730317	277476	274497	458575	455820	rs11012811
10:18438572:SNP	10	18438572	C	G	0.4382	0.0076	0.4316	0.4468	0.3553	0.0304	1.3e-31	++	79.4	4.859	1	0.0275	737165	733262	278590	276270	458575	456992	rs10828269
10:18439022:SNP	10	18439022	A	C	0.2192	0.0006	0.2185	0.2198	0.3771	0.0365	4.62e-25	++	51.5	2.061	1	0.1511	736050	730046	277475	274539	458575	455507	rs11592100
10:18439324:SNP	10	18439324	A	G	0.0671	0.0028	0.0646	0.0702	0.4882	0.0604	6.59e-16	++	67.1	3.04	1	0.08124	738167	732027	279592	276140	458575	455887	rs114435241
10:18440398:SNP	10	18440398	A	G	0.9048	0.0013	0.9037	0.9063	-0.3787	0.0514	1.76e-13	--	10.6	1.118	1	0.2903	738168	732185	279593	276474	458575	455711	rs17662228
10:18440444:SNP	10	18440444	A	G	0.3449	0.002	0.3431	0.3472	0.3858	0.0317	4.69e-34	++	48.8	1.954	1	0.1622	736050	732344	277475	274933	458575	457411	rs1888693
10:18440733:SNP	10	18440733	T	C	0.5612	0.008	0.552	0.5682	-0.356	0.0303	7.93e-32	--	79	4.767	1	0.02902	737056	735241	278481	276666	458575	458575	rs10764325
10:18442482:SNP	10	18442482	T	C	0.4391	0.0074	0.4326	0.4476	0.3579	0.0303	4.02e-32	++	79.6	4.901	1	0.02684	738170	735377	279595	277605	458575	457772	rs10740993
10:18442904:SNP	10	18442904	A	G	0.8386	0.0093	0.8284	0.847	-0.2314	0.041	1.7e-08	--	84.9	6.629	1	0.01003	738167	734654	279592	277521	458575	457133	rs11012828
10:18442940:SNP	10	18442940	A	G	0.9325	0.003	0.9291	0.9352	-0.5022	0.0606	1.12e-16	--	55	2.223	1	0.136	729907	725278	271332	268872	458575	456406	rs17604757
10:18443222:SNP	10	18443222	A	G	0.9073	0.0005	0.9068	0.9079	-0.3996	0.0521	1.71e-14	--	26.6	1.363	1	0.2431	737053	729394	278478	275026	458575	454368	rs12571593
10:18443435:SNP	10	18443435	T	C	0.094	0.0007	0.0932	0.0946	0.3921	0.0517	3.46e-14	++	20.3	1.255	1	0.2627	738169	730852	279594	275876	458575	454976	rs35410995
10:18443616:SNP	10	18443616	A	C	0.0677	0.0033	0.0647	0.0713	0.4902	0.0602	3.9e-16	++	66.8	3.008	1	0.08287	738169	732113	279594	275398	458575	456715	rs10828276
10:18443726:SNP	10	18443726	T	C	0.5587	0.0076	0.5501	0.5653	-0.3561	0.0303	7.7e-32	--	80.5	5.118	1	0.02368	738170	734354	279595	277150	458575	457204	rs10828277
10:18444535:SNP	10	18444535	A	G	0.16	0.0082	0.1526	0.1691	0.2391	0.0414	7.49e-09	++	83.7	6.124	1	0.01334	729908	728625	271333	270050	458575	458575	rs11012829
10:18444576:SNP	10	18444576	C	G	0.1612	0.0095	0.1526	0.1717	0.2417	0.0413	4.74e-09	++	82.4	5.691	1	0.01705	734293	731956	275718	274197	458575	457759	rs11012830
10:18445088:SNP	10	18445088	A	G	0.4363	0.0052	0.4318	0.4423	0.3512	0.0304	6.7e-31	++	84.3	6.353	1	0.01172	738169	732671	279594	275900	458575	456771	rs10740995
10:18445483:SNP	10	18445483	T	C	0.1602	0.0084	0.1526	0.1696	0.2354	0.0414	1.3e-08	++	84.6	6.492	1	0.01083	727795	725522	269220	267796	458575	457726	rs11012832
10:18445684:SNP	10	18445684	A	G	0.0369	0.0024	0.0347	0.0396	0.5539	0.0806	6.14e-12	++	0	0.571	1	0.4499	737421	730862	278846	275381	458575	455481	rs1929423
10:18446199:SNP	10	18446199	T	C	0.0932	0.0007	0.0924	0.0938	0.3938	0.0519	3.19e-14	++	26.5	1.361	1	0.2433	738168	732193	279593	276601	458575	455592	rs71497236
10:18446207:SNP	10	18446207	T	C	0.7378	0.0069	0.73	0.7439	-0.3196	0.0343	1.18e-20	--	88.1	8.377	1	0.003799	737056	732236	278481	275516	458575	456720	rs11594555
10:18448062:SNP	10	18448062	T	C	0.578	0.0064	0.5707	0.5836	-0.3558	0.0305	1.91e-31	--	85.4	6.868	1	0.008774	737164	732762	278589	276803	458575	455959	rs10764326
10:18448109:SNP	10	18448109	T	C	0.5783	0.006	0.5714	0.5836	-0.356	0.0305	1.6e-31	--	85	6.68	1	0.009751	738170	734018	279595	278145	458575	455873	rs10740996
10:18448322:SNP	10	18448322	A	G	0.1605	0.0088	0.1524	0.1702	0.2379	0.0412	7.41e-09	++	83.6	6.084	1	0.01364	737053	734105	278478	276785	458575	457320	rs11012838
10:18448338:SNP	10	18448338	C	G	0.1589	0.0072	0.1524	0.1669	0.239	0.0413	6.98e-09	++	83.5	6.058	1	0.01384	738170	734132	279595	276863	458575	457269	rs11012839
10:18448848:SNP	10	18448848	T	G	0.4214	0.0064	0.4158	0.4287	0.3582	0.0305	6.74e-32	++	85.7	6.988	1	0.008204	738170	733932	279595	277835	458575	456097	rs10764327
10:18449089:SNP	10	18449089	T	G	0.2661	0.0074	0.2595	0.2745	0.2752	0.0342	8.01e-16	++	83.4	6.022	1	0.01413	737164	732418	278589	276849	458575	455569	rs2068357
10:18449180:SNP	10	18449180	A	G	0.8444	0.0002	0.8442	0.8446	-0.264	0.0416	2.19e-10	--	0	0.339	1	0.5602	738167	732278	279592	276297	458575	455981	rs11595814
10:18449203:SNP	10	18449203	T	C	0.2667	0.008	0.2596	0.2757	0.2731	0.0341	1.18e-15	++	84.1	6.286	1	0.01217	738169	733658	279594	278124	458575	455534	rs10828279
10:18449355:SNP	10	18449355	T	G	0.4213	0.0062	0.4158	0.4284	0.3578	0.0305	9.07e-32	++	86.1	7.202	1	0.00728	738170	733931	279595	277843	458575	456088	rs10828280
10:18449442:SNP	10	18449442	A	G	0.733	0.0084	0.7236	0.7405	-0.2722	0.0341	1.47e-15	--	84.8	6.575	1	0.01034	738170	732921	279595	277270	458575	455651	rs10828281
10:18449944:SNP	10	18449944	A	T	0.3233	0.0063	0.3177	0.3304	0.258	0.0322	1.14e-15	++	73.9	3.827	1	0.05042	738169	733950	279594	277937	458575	456013	rs61844172
10:18450043:SNP	10	18450043	A	C	0.6758	0.0074	0.6674	0.6823	-0.2598	0.0322	6.88e-16	--	72.5	3.642	1	0.05633	738170	734019	279595	277994	458575	456025	rs12358164
10:18450062:SNP	10	18450062	T	C	0.2666	0.0083	0.2592	0.2759	0.2742	0.0341	9.37e-16	++	84.2	6.342	1	0.01179	738170	733629	279595	277901	458575	455728	rs12357580
10:18450295:SNP	10	18450295	T	C	0.2664	0.0083	0.259	0.2757	0.2765	0.0341	5.43e-16	++	84.2	6.341	1	0.0118	738169	733625	279594	277890	458575	455735	rs10828282
10:18450581:SNP	10	18450581	C	G	0.421	0.0063	0.4155	0.4282	0.3605	0.0305	3.16e-32	++	85.5	6.907	1	0.008588	738169	734059	279594	277687	458575	456372	rs10764329
10:18451380:SNP	10	18451380	A	G	0.8447	0.0012	0.8437	0.8461	-0.2555	0.0417	9.2e-10	--	0	0.477	1	0.4898	729906	727901	271331	271013	458575	456888	rs11012843
10:18451689:SNP	10	18451689	A	G	0.1605	0.009	0.1522	0.1704	0.2381	0.0412	7.32e-09	++	84.7	6.551	1	0.01048	738168	733901	279593	276932	458575	456969	rs74120238
10:18451836:SNP	10	18451836	A	G	0.5798	0.0064	0.5726	0.5854	-0.3602	0.0305	3.84e-32	--	86.8	7.556	1	0.005981	738170	733668	279595	277927	458575	455741	rs10764331
10:18451884:SNP	10	18451884	T	C	0.9056	0.0027	0.9033	0.9088	-0.3611	0.0516	2.51e-12	--	35.2	1.544	1	0.214	738167	734491	279592	278297	458575	456194	rs11598236
10:18451969:SNP	10	18451969	A	C	0.5791	0.006	0.5723	0.5844	-0.3596	0.0305	4.57e-32	--	86.2	7.228	1	0.007178	738170	734076	279595	277787	458575	456289	rs10764332
10:18451994:SNP	10	18451994	T	C	0.2662	0.0082	0.2589	0.2755	0.279	0.0342	3.15e-16	++	84.1	6.295	1	0.01211	737054	732012	278479	276140	458575	455872	rs12414844
10:18454042:SNP	10	18454042	A	T	0.5704	0.0056	0.5639	0.5753	-0.3587	0.0305	5.65e-32	--	84.7	6.529	1	0.01061	738170	732042	279595	275469	458575	456573	rs2183719
10:18454044:SNP	10	18454044	A	G	0.1689	0.0082	0.1615	0.178	0.2291	0.0404	1.42e-08	++	81.3	5.337	1	0.02088	738169	731221	279594	274010	458575	457211	rs55890801
10:18454327:SNP	10	18454327	A	C	0.1543	0.0017	0.1524	0.1558	0.2568	0.0417	7.25e-10	++	0	0.388	1	0.5332	738170	733091	279595	276550	458575	456541	rs2150694
10:18454472:SNP	10	18454472	A	G	0.572	0.0036	0.5679	0.5751	-0.3582	0.0304	5.99e-32	--	85.3	6.797	1	0.009132	738170	732869	279595	276361	458575	456508	rs2183718
10:18455071:SNP	10	18455071	T	C	0.3238	0.0074	0.3176	0.3325	0.2948	0.0329	3.1e-19	++	85.9	7.072	1	0.00783	712540	708475	253965	251023	458575	457452	rs11012848
10:18455868:SNP	10	18455868	A	G	0.1702	0.0093	0.1618	0.1806	0.2327	0.0403	7.54e-09	++	80	4.988	1	0.02552	738169	731538	279594	274048	458575	457490	rs61844175
10:18457609:SNP	10	18457609	T	C	0.0754	0.0017	0.0739	0.0773	0.4447	0.0573	8.16e-15	++	41.6	1.714	1	0.1905	738169	732149	279594	275269	458575	456880	rs16916912
10:18457722:SNP	10	18457722	T	C	0.9631	0.0025	0.9604	0.9654	-0.5636	0.0806	2.72e-12	--	0	0.602	1	0.438	737424	731283	278849	275278	458575	456005	rs16916914
10:18458081:SNP	10	18458081	A	G	0.5659	0.0071	0.5578	0.5721	-0.3548	0.0304	2.19e-31	--	84.8	6.56	1	0.01043	738170	731828	279595	274664	458575	457164	rs10741003
10:18458587:SNP	10	18458587	A	G	0.9061	0.0031	0.9035	0.9097	-0.3615	0.0518	3.02e-12	--	44.3	1.795	1	0.1803	738168	731545	279593	274587	458575	456958	rs34537345
10:18458707:SNP	10	18458707	T	C	0.0754	0.0017	0.0739	0.0773	0.4465	0.0572	6.14e-15	++	44.1	1.788	1	0.1812	738168	732693	279593	275702	458575	456991	rs16916916
10:18459147:SNP	10	18459147	T	C	0.5677	0.0049	0.562	0.572	-0.3553	0.0304	1.76e-31	--	83.8	6.154	1	0.01311	738169	732294	279594	274913	458575	457381	rs7080195
10:18459282:SNP	10	18459282	A	G	0.3258	0.0059	0.3207	0.3327	0.2968	0.0323	4.57e-20	++	82.1	5.575	1	0.01822	727796	724769	269221	266194	458575	458575	rs7090118
10:18459450:SNP	10	18459450	A	G	0.7339	0.0055	0.7277	0.7388	-0.321	0.0341	5.07e-21	--	87.1	7.749	1	0.005373	737054	732191	278479	274608	458575	457583	rs7076319
10:18459561:SNP	10	18459561	A	G	0.1733	0.0098	0.1644	0.1842	0.2221	0.04	2.89e-08	++	81.5	5.418	1	0.01993	738168	731331	279593	273574	458575	457757	rs7090405
10:18459914:SNP	10	18459914	T	C	0.0753	0.0017	0.0738	0.0772	0.4457	0.0574	8e-15	++	46.2	1.859	1	0.1727	736068	730375	277493	273371	458575	457004	rs41494451
10:18460336:SNP	10	18460336	A	G	0.0953	0.0013	0.0938	0.0964	0.3608	0.0516	2.61e-12	++	47	1.886	1	0.1697	737162	729205	278587	272220	458575	456985	rs71491145
10:18460822:SNP	10	18460822	T	C	0.6771	0.0038	0.6727	0.6804	-0.298	0.0322	2.2e-20	--	81.8	5.482	1	0.01922	738168	732515	279593	275263	458575	457252	rs61844177
10:18461061:SNP	10	18461061	T	G	0.0368	0.0024	0.0346	0.0395	0.5561	0.0806	5.23e-12	++	0	0.743	1	0.3888	737422	731102	278847	275234	458575	455868	rs144009622
10:18461528:SNP	10	18461528	A	C	0.0515	0.0006	0.0508	0.052	0.3818	0.0697	4.35e-08	++	28.1	1.39	1	0.2383	737422	718316	278847	265007	458575	453309	rs113461365
10:18461921:SNP	10	18461921	T	C	0.0515	0.0007	0.0506	0.0521	0.3832	0.0697	3.91e-08	++	28.8	1.405	1	0.2358	737422	719340	278847	266124	458575	453216	rs112628506
10:18461926:SNP	10	18461926	T	C	0.8264	0.0103	0.815	0.8356	-0.2218	0.0401	3.11e-08	--	78.7	4.689	1	0.03036	738168	728345	279593	272364	458575	455981	rs11012864
10:18463166:SNP	10	18463166	T	C	0.0932	0.0038	0.0886	0.0963	0.3699	0.0521	1.29e-12	++	32.6	1.484	1	0.2231	738168	729234	279593	272707	458575	456527	rs12766683
10:18463371:SNP	10	18463371	T	C	0.169	0.0087	0.1613	0.1788	0.2297	0.0407	1.72e-08	++	72.2	3.6	1	0.05776	738169	719803	279594	265817	458575	453986	rs11012867
10:18463389:SNP	10	18463389	A	G	0.9061	0.0029	0.9036	0.9095	-0.3667	0.0518	1.51e-12	--	38.6	1.629	1	0.2018	738169	730917	279594	274346	458575	456571	rs12776808
10:18464579:SNP	10	18464579	A	C	0.566	0.003	0.5625	0.5686	-0.3558	0.0305	1.69e-31	--	80.5	5.126	1	0.02357	738170	728770	279595	272837	458575	455933	rs7100500
10:18464913:SNP	10	18464913	A	G	0.0937	0.0029	0.0902	0.0962	0.369	0.0519	1.17e-12	++	33.8	1.51	1	0.2192	738168	731093	279593	274643	458575	456450	rs35667846
10:18465479:SNP	10	18465479	A	G	0.7124	0.0021	0.7107	0.7149	0.2363	0.0338	2.65e-12	++	0	0.001	1	0.9701	738169	715221	279594	256646	458575	458575	rs17662793
10:18466094:SNP	10	18466094	A	G	0.747	0.0006	0.7463	0.7476	-0.3397	0.0349	2.18e-22	--	44.5	1.802	1	0.1795	729906	723019	271331	267828	458575	455191	rs10828295
10:18466140:SNP	10	18466140	A	T	0.9246	0.0019	0.9225	0.9263	-0.4402	0.0574	1.66e-14	--	44.5	1.803	1	0.1793	738168	730337	279593	275061	458575	455276	rs11012876
10:18466378:SNP	10	18466378	A	G	0.093	0.0028	0.0906	0.0962	0.3976	0.0526	4.19e-14	++	0	0.901	1	0.3424	738167	716506	279592	263720	458575	452786	rs11012877
10:18466582:SNP	10	18466582	T	C	0.0952	0.005	0.0907	0.1008	0.3764	0.0518	3.78e-13	++	47.5	1.904	1	0.1677	737054	723386	278479	271067	458575	452319	rs1952984
10:18467744:SNP	10	18467744	A	T	0.8585	0.0014	0.8569	0.8598	-0.3662	0.0433	2.86e-17	--	0	0.137	1	0.7112	738168	731281	279593	276012	458575	455269	rs16916922
10:18467874:SNP	10	18467874	T	C	0.9064	0.0029	0.9039	0.9098	-0.3716	0.052	8.61e-13	--	12.7	1.146	1	0.2844	737054	729192	278479	273459	458575	455733	rs34074414
10:18468211:SNP	10	18468211	A	G	0.8583	0.0017	0.8564	0.8598	-0.3658	0.0433	3.11e-17	--	0	0.144	1	0.7041	738169	730673	279594	275452	458575	455221	rs16916925
10:18468589:SNP	10	18468589	T	C	0.3306	0.0006	0.3301	0.3313	0.3795	0.0322	5.39e-32	++	30.7	1.444	1	0.2295	729907	722201	271332	268060	458575	454141	rs7911644
10:18469522:SNP	10	18469522	T	C	0.0943	0.0022	0.0917	0.0962	0.367	0.0516	1.2e-12	++	17.2	1.208	1	0.2717	738168	732827	279593	277209	458575	455618	rs12569914
10:18469956:SNP	10	18469956	T	C	0.2717	0.0019	0.2696	0.2734	0.3638	0.0338	5.76e-27	++	0	0.498	1	0.4803	738170	732991	279595	277167	458575	455824	rs12777936
10:18470126:SNP	10	18470126	A	G	0.9059	0.0023	0.904	0.9086	-0.371	0.0517	7.44e-13	--	22.3	1.287	1	0.2566	738168	731690	279593	276907	458575	454783	rs34295748
10:18470137:SNP	10	18470137	A	G	0.1317	0.0021	0.1292	0.1335	0.2443	0.0447	4.57e-08	++	0	0.139	1	0.709	738167	731908	279592	277037	458575	454871	rs35118097
10:18470153:SNP	10	18470153	A	G	0.2721	0.0017	0.2702	0.2736	0.3585	0.034	5.37e-26	++	0	0.717	1	0.3972	729907	725196	271332	269491	458575	455705	rs16916928
10:18470329:SNP	10	18470329	T	C	0.7652	0.0016	0.7638	0.767	-0.4169	0.0355	7.51e-32	--	39.4	1.65	1	0.199	738168	732937	279593	277357	458575	455580	rs12413195
10:18470393:SNP	10	18470393	A	G	0.9057	0.0023	0.9037	0.9085	-0.3672	0.0517	1.16e-12	--	19.3	1.239	1	0.2657	738167	732512	279592	277080	458575	455432	rs17605553
10:18471274:SNP	10	18471274	A	G	0.7274	0.0019	0.7258	0.7296	-0.3626	0.0338	7.74e-27	--	0	0.33	1	0.5657	738169	732937	279594	277004	458575	455933	rs1779235
10:18471620:SNP	10	18471620	A	G	0.2418	0.0019	0.2396	0.2435	0.3955	0.0352	2.29e-29	++	37.7	1.604	1	0.2053	738168	733002	279593	276879	458575	456123	rs1757211
10:18471794:SNP	10	18471794	T	C	0.3303	0.0002	0.3301	0.3304	0.3827	0.0321	7.66e-33	++	16	1.191	1	0.2752	738167	730307	279592	276280	458575	454027	rs1623474
10:18472566:SNP	10	18472566	A	G	0.7509	0.0052	0.7464	0.757	-0.3765	0.0349	4.41e-27	--	0	0.534	1	0.465	738167	726957	279592	274477	458575	452480	rs1757210
10:18472842:SNP	10	18472842	T	C	0.7199	0.0067	0.7121	0.7257	-0.3668	0.0339	2.37e-27	--	0	0.137	1	0.7117	737165	721266	278590	262980	458575	458286	rs1757209
10:18472843:SNP	10	18472843	A	G	0.2459	0.0056	0.241	0.2524	0.3914	0.0353	1.23e-28	++	12.9	1.148	1	0.284	738168	722060	279593	264438	458575	457622	rs77839201
10:18472861:SNP	10	18472861	T	C	0.2729	0.0016	0.2711	0.2743	0.3628	0.0337	5.79e-27	++	0	0.282	1	0.5953	738169	735615	279594	277040	458575	458575	rs1757207
10:18472977:SNP	10	18472977	A	G	0.2423	0.0014	0.2407	0.2436	0.397	0.0351	1.2e-29	++	20.8	1.262	1	0.2613	737055	733186	278480	275618	458575	457568	rs1779226
10:18473271:SNP	10	18473271	T	C	0.273	0.0017	0.271	0.2744	0.3662	0.0338	2.38e-27	++	0	0.221	1	0.6382	736058	732536	277483	274808	458575	457728	rs1779227
10:18473370:SNP	10	18473370	T	C	0.273	0.0016	0.2712	0.2744	0.3642	0.0338	4.16e-27	++	0	0.312	1	0.5765	737055	733509	278480	275823	458575	457686	rs1757206
10:18473693:SNP	10	18473693	T	G	0.7261	0.0009	0.7254	0.7271	-0.3651	0.0338	2.83e-27	--	0	0.216	1	0.642	738170	733519	279595	276184	458575	457335	rs1757205
10:18474727:SNP	10	18474727	T	C	0.2367	0.0004	0.2363	0.2371	0.4157	0.0353	6.17e-32	++	30.1	1.431	1	0.2317	738170	733201	279595	277078	458575	456123	rs1779228
10:18475075:SNP	10	18475075	A	G	0.2425	0.0016	0.2407	0.2439	0.3972	0.0351	1.03e-29	++	30.6	1.441	1	0.23	738168	733611	279593	277110	458575	456501	rs7067916
10:18475947:SNP	10	18475947	T	C	0.6699	0.0013	0.6688	0.6714	-0.3803	0.0321	1.89e-32	--	28.6	1.401	1	0.2365	738170	730278	279595	276845	458575	453433	rs1779237
10:18475974:SNP	10	18475974	A	G	0.7262	0.0016	0.7249	0.728	-0.3657	0.0338	2.64e-27	--	0	0.287	1	0.5921	738169	731940	279594	276295	458575	455645	rs1779238
10:18476313:SNP	10	18476313	A	G	0.7642	0.0014	0.763	0.7659	-0.4215	0.0354	1.28e-32	--	11.7	1.133	1	0.2872	738170	732655	279595	277095	458575	455560	rs1779240
10:18476322:SNP	10	18476322	A	G	0.0976	0.0005	0.097	0.098	0.3821	0.0509	6.28e-14	++	0	0.654	1	0.4188	737053	729228	278478	272549	458575	456679	rs1779241
10:18477286:SNP	10	18477286	A	G	0.1469	0.0017	0.1454	0.1489	0.3271	0.0426	1.7e-14	++	0	0.353	1	0.5526	738169	730290	279594	276448	458575	453842	rs11592084
10:18477625:SNP	10	18477625	A	C	0.0936	0.0021	0.0911	0.0954	0.3701	0.0519	1.02e-12	++	14.7	1.173	1	0.2788	737163	731102	278588	274652	458575	456450	rs1779244
10:18477990:SNP	10	18477990	A	C	0.8602	0.0017	0.8582	0.8617	-0.3653	0.0435	4.86e-17	--	0	0.301	1	0.5831	738168	730975	279593	277103	458575	453872	rs78011406
10:18478008:SNP	10	18478008	A	C	0.1464	0.0013	0.1452	0.1479	0.3301	0.0427	1.05e-14	++	0	0.388	1	0.5334	738170	730438	279595	277035	458575	453403	rs996861
10:18479094:SNP	10	18479094	C	G	0.6723	0.0005	0.6719	0.6728	-0.3823	0.0322	1.64e-32	--	4.1	1.043	1	0.3071	738169	726489	279594	275119	458575	451370	rs1618660
10:18479147:SNP	10	18479147	A	G	0.3281	0.0003	0.3278	0.3285	0.3809	0.0322	2.85e-32	++	6.7	1.072	1	0.3005	737054	725633	278479	274431	458575	451202	rs1857424
10:18479198:SNP	10	18479198	A	G	0.139	0.0009	0.1383	0.14	0.3569	0.0439	4.05e-16	++	0	0.465	1	0.4951	729907	722504	271332	269802	458575	452702	rs11593318
10:18479339:SNP	10	18479339	C	G	0.051	0.0002	0.0508	0.0513	0.3938	0.0704	2.22e-08	++	53.6	2.155	1	0.1421	737422	709676	278847	260084	458575	449592	rs77353696
10:18479948:SNP	10	18479948	A	G	0.1004	0.0022	0.0978	0.1023	0.3241	0.0503	1.15e-10	++	22.2	1.285	1	0.2571	738169	732618	279594	274043	458575	458575	rs2482103
10:18480227:SNP	10	18480227	A	G	0.8302	0.0011	0.829	0.8312	-0.3014	0.0404	8.26e-14	--	0	0.038	1	0.8464	737055	724174	278480	274183	458575	449991	rs11012932
10:18480276:SNP	10	18480276	C	G	0.8985	0.0013	0.8974	0.9001	-0.3272	0.0503	7.93e-11	--	24.3	1.32	1	0.2506	738168	722651	279593	268250	458575	454401	rs2489211
10:18480425:SNP	10	18480425	A	G	0.139	0.0008	0.1382	0.1399	0.3588	0.044	3.54e-16	++	0	0.546	1	0.4598	729905	717475	271330	268476	458575	448999	rs12413079
10:18480653:SNP	10	18480653	A	G	0.861	0.0008	0.8601	0.8618	-0.3607	0.044	2.58e-16	--	0	0.528	1	0.4675	729905	716497	271330	268313	458575	448184	rs12414674
10:18480849:SNP	10	18480849	A	C	0.1007	0.0018	0.0985	0.1022	0.3281	0.0505	8.36e-11	++	34.7	1.532	1	0.2158	738169	721089	279594	271068	458575	450021	rs2482101
10:18481044:SNP	10	18481044	T	C	0.1388	0.0007	0.1383	0.1396	0.3587	0.0442	4.6e-16	++	0	0.673	1	0.412	729908	712619	271333	267684	458575	444935	rs16916944
10:18481080:SNP	10	18481080	A	G	0.1572	0.001	0.1561	0.158	0.3134	0.0417	5.65e-14	++	75.1	4.019	1	0.045	738169	720959	279594	276612	458575	444347	rs2482100
10:18481737:SNP	10	18481737	A	G	0.9062	0.0039	0.9031	0.911	-0.3298	0.054	1.03e-09	--	81.7	5.462	1	0.01944	737163	676191	278588	243518	458575	432673	rs61278674
10:18482691:SNP	10	18482691	T	C	0.1926	0.002	0.1909	0.1949	0.3175	0.0388	2.54e-16	++	0	0.614	1	0.4335	728445	710881	269870	263872	458575	447009	rs1277729
10:18483624:SNP	10	18483624	A	G	0.0986	0.0034	0.0956	0.1024	0.3599	0.0511	1.84e-12	++	0	0.971	1	0.3245	738169	723357	279594	272671	458575	450686	rs1277728
10:18484261:SNP	10	18484261	T	C	0.0974	0.0029	0.0948	0.1007	0.3656	0.0513	1.04e-12	++	3.4	1.035	1	0.309	737055	724676	278480	272654	458575	452022	rs2482099
10:18485562:SNP	10	18485562	C	G	0.0982	0.0031	0.0955	0.1017	0.3609	0.0512	1.84e-12	++	12	1.136	1	0.2865	738168	725640	279593	272489	458575	453151	rs1277727
10:18486612:SNP	10	18486612	T	C	0.0976	0.0031	0.0949	0.1011	0.3703	0.0514	5.8e-13	++	0	0.755	1	0.385	736678	725579	278103	272204	458575	453375	rs1277726
10:18486857:SNP	10	18486857	T	G	0.8982	0.0065	0.8909	0.904	-0.359	0.0509	1.78e-12	--	16.8	1.203	1	0.2728	734342	716645	275767	264762	458575	451883	rs1277725
10:18487010:SNP	10	18487010	T	C	0.1	0.0054	0.0952	0.106	0.3688	0.0509	4.37e-13	++	0	0.583	1	0.4453	738167	724587	279592	271390	458575	453197	rs1300003
10:18488131:SNP	10	18488131	A	G	0.0983	0.0032	0.0955	0.102	0.3628	0.0511	1.31e-12	++	8.2	1.09	1	0.2965	734343	726990	275768	272267	458575	454723	rs1125417
10:18488465:SNP	10	18488465	A	G	0.1087	0.003	0.1061	0.1121	0.3481	0.0492	1.57e-12	++	8.8	1.096	1	0.2951	726080	715480	267505	263982	458575	451498	rs1573221
10:18488689:SNP	10	18488689	A	G	0.8901	0.0043	0.8852	0.8939	-0.3503	0.0488	6.84e-13	--	0.9	1.009	1	0.315	734343	723655	275768	272044	458575	451611	rs1573222
10:18490415:SNP	10	18490415	A	G	0.8946	0.0107	0.8827	0.9042	-0.3579	0.0506	1.59e-12	--	1.4	1.014	1	0.314	737164	709127	278589	252675	458575	456452	rs1277761
10:18490448:SNP	10	18490448	T	C	0.9013	0.0032	0.8977	0.9042	-0.3573	0.0508	2.12e-12	--	11.9	1.136	1	0.2866	738169	731982	279594	275573	458575	456409	rs1277760
10:18490922:SNP	10	18490922	T	C	0.0983	0.0032	0.0955	0.1019	0.3573	0.0509	2.25e-12	++	0	0.788	1	0.3746	738169	731805	279594	275791	458575	456014	rs1277759
10:18490930:SNP	10	18490930	A	G	0.9015	0.0031	0.898	0.9042	-0.3569	0.0508	2.21e-12	--	7.4	1.08	1	0.2986	738168	732922	279593	275981	458575	456941	rs1277758
10:18491956:SNP	10	18491956	A	C	0.0984	0.0032	0.0955	0.102	0.3611	0.0508	1.2e-12	++	0	0.892	1	0.345	737056	734374	278481	275799	458575	458575	rs1277757
10:18494035:SNP	10	18494035	A	C	0.8082	0.0027	0.8051	0.8106	-0.2302	0.0389	3.28e-09	--	70.5	3.385	1	0.06578	736049	711784	277474	262403	458575	449381	rs2489208
10:18494482:SNP	10	18494482	T	C	0.6637	0.0029	0.6614	0.6673	0.1939	0.0327	3.13e-09	++	0	0.914	1	0.339	736051	700079	277476	241504	458575	458575	rs4748444
10:18494666:SNP	10	18494666	T	C	0.8426	0.0013	0.8411	0.8438	-0.2949	0.0415	1.21e-12	--	74.3	3.891	1	0.04854	738168	731070	279593	276236	458575	454834	rs1277762
10:18495885:SNP	10	18495885	T	C	0.207	0.0035	0.2039	0.211	0.3206	0.0374	1.09e-17	++	0	0.552	1	0.4576	729450	722522	270875	267006	458575	455516	rs1277763
10:18496403:SNP	10	18496403	A	G	0.0973	0.0028	0.0949	0.1005	0.3657	0.0512	8.91e-13	++	0	0.866	1	0.3519	738168	730419	279593	274304	458575	456115	rs1277764
10:18497295:SNP	10	18497295	T	C	0.8422	0.0013	0.8408	0.8433	-0.2941	0.0415	1.29e-12	--	74.7	3.953	1	0.04679	738170	731766	279595	276628	458575	455138	rs1277765
10:18498268:SNP	10	18498268	C	G	0.9016	0.0034	0.8978	0.9046	-0.3625	0.0511	1.37e-12	--	0	0.775	1	0.3786	734292	729054	275717	273581	458575	455473	rs1277766
10:18498398:SNP	10	18498398	A	G	0.7775	0.0034	0.7735	0.7804	-0.2991	0.0365	2.75e-16	--	0	0.713	1	0.3983	727331	719339	268756	264941	458575	454398	rs1277767
10:18499676:SNP	10	18499676	A	G	0.8446	0.0018	0.8426	0.8462	-0.3026	0.0419	5.28e-13	--	73.1	3.712	1	0.05404	729450	724159	270875	269370	458575	454789	rs1277768
10:18499794:SNP	10	18499794	A	C	0.902	0.0034	0.8982	0.905	-0.3598	0.0509	1.57e-12	--	4	1.042	1	0.3073	738168	733354	279593	277777	458575	455577	rs1277769
10:18500464:SNP	10	18500464	A	G	0.9482	0.0007	0.9477	0.949	-0.401	0.0709	1.54e-08	--	42.9	1.75	1	0.1859	737055	690179	278480	246948	458575	443231	rs73595538
10:18502370:SNP	10	18502370	A	C	0.8912	0.0033	0.8874	0.8941	-0.3487	0.0488	9e-13	--	19.1	1.236	1	0.2663	738166	726754	279591	272121	458575	454633	rs1539679
10:18502889:SNP	10	18502889	C	G	0.7929	0.0035	0.7889	0.7959	-0.3259	0.0375	3.37e-18	--	0	0.847	1	0.3573	729450	722972	270875	264397	458575	458575	rs1539680
10:18505787:SNP	10	18505787	A	G	0.1528	0.0017	0.1513	0.1548	0.3185	0.0423	5.06e-14	++	66.2	2.962	1	0.08526	737054	721303	278479	267864	458575	453439	rs2489207
10:18505813:SNP	10	18505813	A	G	0.2061	0.0034	0.2031	0.2101	0.3231	0.0377	1.03e-17	++	0	0.602	1	0.4378	729450	716639	270875	261425	458575	455214	rs2489206
10:18505899:SNP	10	18505899	A	G	0.2061	0.0035	0.2031	0.2101	0.3233	0.0377	9.83e-18	++	0	0.646	1	0.4215	729449	716445	270874	261289	458575	455156	rs2489205
10:18505962:SNP	10	18505962	C	G	0.7938	0.0035	0.7898	0.7968	-0.3224	0.0377	1.2e-17	--	0	0.607	1	0.436	729449	716273	270874	261178	458575	455095	rs2482118
10:18506017:SNP	10	18506017	T	C	0.2061	0.0034	0.2031	0.2101	0.3213	0.0377	1.64e-17	++	0	0.617	1	0.4321	729451	715064	270876	261236	458575	453828	rs2482117
10:18506267:SNP	10	18506267	A	G	0.2018	0.0041	0.1983	0.2065	0.3301	0.0384	7.64e-18	++	0	0.766	1	0.3814	729449	702045	270874	253468	458575	448577	rs1757215
10:18506426:SNP	10	18506426	A	G	0.8415	0.007	0.8335	0.8476	-0.3397	0.0426	1.47e-15	--	76.7	4.287	1	0.0384	737164	693412	278589	251503	458575	441909	rs1757216
10:18506467:SNP	10	18506467	T	C	0.0991	0.0048	0.0949	0.1046	0.3437	0.0518	3.36e-11	++	48.5	1.942	1	0.1634	738169	698893	279594	257766	458575	441127	rs1757217
10:18506478:SNP	10	18506478	T	C	0.2115	0.002	0.2098	0.2138	0.3047	0.038	1.02e-15	++	0	0.998	1	0.3179	727332	691597	268757	245465	458575	446132	rs2482113
10:18506741:SNP	10	18506741	C	G	0.8467	0.0057	0.8401	0.8516	-0.3479	0.0432	8.4e-16	--	74	3.846	1	0.04986	736050	690179	277475	246048	458575	444131	rs1757218
10:18506911:SNP	10	18506911	A	G	0.7957	0.0035	0.7918	0.7988	-0.2964	0.0377	3.47e-15	--	87.3	7.894	1	0.004959	738168	721379	279593	274802	458575	446577	rs1779246
10:18508434:SNP	10	18508434	C	G	0.8343	0.0065	0.8269	0.8401	-0.3072	0.041	6.34e-14	--	78.6	4.672	1	0.03066	737054	720227	278479	267392	458575	452835	rs2489204
10:18508459:SNP	10	18508459	C	G	0.621	0.0026	0.618	0.6232	-0.1893	0.0319	2.83e-09	--	68.4	3.167	1	0.07512	737164	697827	278589	251705	458575	446122	rs1813517
10:18510996:SNP	10	18510996	A	G	0.3587	0.0019	0.3571	0.3609	0.2051	0.0314	6.52e-11	++	64.1	2.786	1	0.0951	738170	733168	279595	274593	458575	458575	rs1779217
10:18511867:SNP	10	18511867	A	C	0.3594	0.0022	0.3575	0.362	0.2036	0.0314	8.96e-11	++	65.2	2.875	1	0.08997	738169	731705	279594	273912	458575	457793	rs11013065
10:18512174:SNP	10	18512174	A	G	0.2308	0.0042	0.2271	0.2356	0.2379	0.0359	3.25e-11	++	87.2	7.812	1	0.005189	738168	730728	279593	273188	458575	457540	rs1936442
10:18512884:SNP	10	18512884	T	C	0.1642	0.0052	0.1596	0.1701	0.3021	0.0409	1.41e-13	++	77.1	4.358	1	0.03684	737055	729495	278480	272017	458575	457478	rs1631911
10:18512890:SNP	10	18512890	A	C	0.8358	0.0052	0.83	0.8404	-0.3015	0.0409	1.58e-13	--	77.4	4.422	1	0.03548	738168	730618	279593	273136	458575	457482	rs1631891
10:18513677:SNP	10	18513677	T	C	0.1751	0.0066	0.1693	0.1826	0.2981	0.0398	7.27e-14	++	77	4.349	1	0.03703	738168	730102	279593	271527	458575	458575	rs1779214
10:18513698:SNP	10	18513698	A	G	0.8348	0.0056	0.8285	0.8398	-0.299	0.0408	2.24e-13	--	79.2	4.818	1	0.02816	737055	729690	278480	271935	458575	457755	rs1779213
10:18513733:SNP	10	18513733	T	C	0.1616	0.0052	0.157	0.1675	0.3001	0.0411	2.81e-13	++	77.4	4.432	1	0.03527	738168	731542	279593	273722	458575	457820	rs1779212
10:18514120:SNP	10	18514120	A	G	0.7631	0.0055	0.7569	0.7679	-0.2339	0.0356	4.89e-11	--	88.1	8.391	1	0.003772	737052	727502	278477	271380	458575	456122	rs1779211
10:18514383:SNP	10	18514383	T	C	0.2368	0.0054	0.2321	0.243	0.2333	0.0356	5.46e-11	++	88.2	8.495	1	0.003562	738168	728635	279593	272568	458575	456067	rs1539681
10:18514561:SNP	10	18514561	T	C	0.2876	0.0073	0.2813	0.296	0.2736	0.0336	4.23e-16	++	92.1	12.612	1	0.0003834	729448	716840	270873	261657	458575	455183	rs1779209
10:18514999:SNP	10	18514999	A	G	0.7633	0.0054	0.7572	0.7681	-0.2324	0.0356	6.52e-11	--	88.4	8.645	1	0.003279	738169	728612	279594	272798	458575	455814	rs1757223
10:18515041:SNP	10	18515041	T	C	0.7634	0.0054	0.7572	0.768	-0.2404	0.0357	1.66e-11	--	86.5	7.383	1	0.006585	738167	724173	279592	268353	458575	455820	rs1779208
10:18515834:SNP	10	18515834	A	G	0.154	0.0066	0.1482	0.1614	0.2767	0.0419	4.18e-11	++	46.3	1.862	1	0.1724	738169	731281	279594	273240	458575	458041	rs1613804
10:18515966:SNP	10	18515966	T	C	0.6844	0.0041	0.6797	0.688	-0.2424	0.0326	1.05e-13	--	90.9	11.009	1	0.0009069	729451	722233	270876	267216	458575	455017	rs1779207
10:18516411:SNP	10	18516411	C	G	0.1513	0.0068	0.1452	0.1589	0.2719	0.0422	1.22e-10	++	47.2	1.893	1	0.1689	738169	731956	279594	273381	458575	458575	rs1757224
10:18516925:SNP	10	18516925	A	G	0.3145	0.0042	0.3108	0.3192	0.2453	0.0325	4.29e-14	++	90	9.998	1	0.001567	737055	730147	278480	275018	458575	455129	rs1757225
10:18517019:SNP	10	18517019	T	C	0.6848	0.0046	0.6795	0.6888	-0.2412	0.0326	1.41e-13	--	91	11.115	1	0.0008564	729448	722730	270873	267750	458575	454980	rs1757226
10:18517047:SNP	10	18517047	A	G	0.3146	0.0042	0.3109	0.3194	0.2446	0.0324	4.81e-14	++	90.2	10.212	1	0.001396	738169	731378	279594	276332	458575	455046	rs2250996
10:18517084:SNP	10	18517084	A	G	0.1524	0.0055	0.1475	0.1585	0.2753	0.042	5.62e-11	++	51.8	2.073	1	0.1499	738167	733105	279592	275363	458575	457742	rs2250999
10:18517644:SNP	10	18517644	A	G	0.8362	0.0054	0.8301	0.8409	-0.2972	0.0408	3.24e-13	--	80.4	5.114	1	0.02374	738168	732595	279593	275415	458575	457180	rs2482111
10:18517749:SNP	10	18517749	A	G	0.6745	0.0033	0.6708	0.6774	-0.2264	0.0322	1.96e-12	--	90.7	10.768	1	0.001033	738170	730595	279595	276566	458575	454029	rs2482110
10:18519612:SNP	10	18519612	T	C	0.8513	0.0059	0.8448	0.8566	-0.269	0.0425	2.36e-10	--	63.6	2.746	1	0.09749	738168	733214	279593	276282	458575	456932	rs1277744
10:18519641:SNP	10	18519641	A	G	0.3245	0.0023	0.3225	0.3271	0.2209	0.0324	8.63e-12	++	92.2	12.768	1	0.0003525	729450	721438	270875	267997	458575	453441	rs1277745
10:18519994:SNP	10	18519994	A	G	0.3259	0.0039	0.3224	0.3304	0.2223	0.0323	5.83e-12	++	91.9	12.291	1	0.0004553	729450	722952	270875	269551	458575	453401	rs1277746
10:18520485:SNP	10	18520485	A	G	0.3156	0.0027	0.3132	0.3187	0.2235	0.0325	5.95e-12	++	91	11.053	1	0.0008855	737055	727362	278480	274154	458575	453208	rs1277747
10:18520535:SNP	10	18520535	A	G	0.6737	0.0038	0.6694	0.677	-0.2226	0.0323	5.58e-12	--	91.5	11.824	1	0.0005848	729451	722455	270876	269489	458575	452966	rs1277748
10:18520966:SNP	10	18520966	A	G	0.3259	0.004	0.3224	0.3305	0.2227	0.0323	5.71e-12	++	91.7	12.062	1	0.0005145	729449	721779	270874	268655	458575	453124	rs1277749
10:18521961:SNP	10	18521961	C	G	0.3244	0.0052	0.3199	0.3303	0.2269	0.0322	1.96e-12	++	90.5	10.57	1	0.001149	738168	728497	279593	275799	458575	452698	rs1277750
10:18522475:SNP	10	18522475	A	G	0.8283	0.0079	0.8195	0.8353	-0.2917	0.0403	4.49e-13	--	80.9	5.229	1	0.02222	737055	724649	278480	269833	458575	454816	rs1277752
10:18522975:SNP	10	18522975	T	C	0.1595	0.0058	0.1543	0.166	0.2934	0.0413	1.26e-12	++	79.7	4.934	1	0.02634	738168	730587	279593	274458	458575	456129	rs1277753
10:18523329:SNP	10	18523329	A	G	0.2826	0.0039	0.2792	0.2871	0.2267	0.0338	2.06e-11	++	84.8	6.581	1	0.01031	728337	714558	269762	261086	458575	453472	rs1277754
10:18525170:SNP	10	18525170	A	G	0.842	0.0055	0.8358	0.8469	-0.2279	0.0415	4.03e-08	--	46.7	1.876	1	0.1708	738170	729854	279595	271279	458575	458575	rs2482109
10:18525290:SNP	10	18525290	A	G	0.1571	0.0057	0.152	0.1635	0.2317	0.0416	2.54e-08	++	57.1	2.331	1	0.1268	737164	729254	278589	272124	458575	457130	rs2489199
10:18537594:SNP	10	18537594	A	G	0.112	0.0088	0.1	0.1184	0.3084	0.0507	1.15e-09	++	0	0.383	1	0.5359	737054	669049	278479	224668	458575	444381	rs1757213
10:18538669:SNP	10	18538669	C	G	0.5056	0.0071	0.4973	0.5117	0.1854	0.0306	1.4e-09	++	29.5	1.419	1	0.2336	738170	711343	279595	263005	458575	448338	rs12241085
10:18547783:SNP	10	18547783	A	T	0.5141	0.0088	0.5065	0.5242	-0.1749	0.0302	7.25e-09	--	45.1	1.821	1	0.1772	738170	729565	279595	273634	458575	455931	rs10828387
10:18549641:SNP	10	18549641	A	G	0.5227	0.0094	0.5146	0.5335	-0.1874	0.0302	5.22e-10	--	21.7	1.277	1	0.2585	738170	733692	279595	275117	458575	458575	rs2357928
10:18553665:SNP	10	18553665	T	G	0.5221	0.01	0.5133	0.5336	-0.1946	0.0302	1.12e-10	--	43	1.753	1	0.1854	738167	733335	279592	276507	458575	456828	rs10764373
10:18553968:SNP	10	18553968	A	G	0.5218	0.0092	0.5137	0.5323	-0.1947	0.0302	1.1e-10	--	38.2	1.617	1	0.2035	738168	732842	279593	276088	458575	456754	rs10828399
10:18572142:SNP	10	18572142	C	G	0.6006	0.0026	0.5976	0.6028	0.1866	0.0312	2.32e-09	++	0	0.286	1	0.593	737165	713066	278590	261378	458575	451688	rs11013321
10:18590865:SNP	10	18590865	A	C	0.1662	0.0035	0.1619	0.169	-0.2482	0.0428	6.46e-09	--	50.4	2.015	1	0.1557	737163	663633	278588	231260	458575	432373	rs11013438
10:18592450:SNP	10	18592450	A	T	0.793	0.0015	0.7918	0.7949	0.3046	0.0388	4.2e-15	++	34.6	1.529	1	0.2163	737164	679250	278589	240699	458575	438551	rs10828452
10:18605752:SNP	10	18605752	C	G	0.2	0.0036	0.1957	0.203	-0.2228	0.038	4.56e-09	--	27.3	1.376	1	0.2408	738169	726195	279594	267620	458575	458575	rs1000266
10:18606260:SNP	10	18606260	A	G	0.7998	0.004	0.7964	0.8045	0.2235	0.038	4.04e-09	++	22.5	1.29	1	0.256	738168	725673	279593	268028	458575	457645	rs67427028
10:18611723:SNP	10	18611723	A	G	0.1997	0.0038	0.1952	0.2029	-0.224	0.038	3.83e-09	--	31.7	1.464	1	0.2263	737054	724339	278479	268467	458575	455872	rs59042995
10:18611964:SNP	10	18611964	T	C	0.1999	0.0039	0.1953	0.2032	-0.2236	0.038	3.94e-09	--	38.2	1.619	1	0.2033	738170	725393	279595	269552	458575	455841	rs59473151
10:18614296:SNP	10	18614296	A	T	0.7975	0.0022	0.7957	0.8002	0.2219	0.038	5.46e-09	++	11.6	1.131	1	0.2876	738167	717067	279592	262294	458575	454773	rs11013616
10:18614864:SNP	10	18614864	T	G	0.7747	0.0015	0.7734	0.7764	0.2036	0.0364	2.22e-08	++	24.8	1.33	1	0.2488	738170	723969	279595	269503	458575	454466	rs60859849
10:18621630:SNP	10	18621630	T	G	0.9266	0.0021	0.924	0.9284	0.3868	0.0613	2.87e-10	++	38.7	1.633	1	0.2013	736051	669382	277476	231346	458575	438036	rs17610275
10:18625399:SNP	10	18625399	T	C	0.7944	0.0027	0.7921	0.7976	0.2268	0.0375	1.5e-09	++	33.9	1.514	1	0.2185	738169	726309	279594	271748	458575	454561	rs11013691
10:18627285:SNP	10	18627285	A	G	0.6137	0.0017	0.6123	0.6157	0.1817	0.0311	5.18e-09	++	14.1	1.164	1	0.2807	738170	725325	279595	271001	458575	454324	rs10828542
10:18629603:SNP	10	18629603	A	G	0.3551	0.0003	0.3547	0.3554	-0.174	0.0316	3.62e-08	--	56.1	2.277	1	0.1313	738170	729158	279595	274216	458575	454942	rs10828545
10:18632799:SNP	10	18632799	A	G	0.7181	0.0039	0.7148	0.7226	0.2272	0.0337	1.56e-11	++	0	0.376	1	0.5396	737165	726132	278590	267557	458575	458575	rs4453118
10:18639242:SNP	10	18639242	T	C	0.2136	0.0031	0.21	0.2163	-0.225	0.0372	1.49e-09	--	0	0.236	1	0.6275	738170	719422	279595	270397	458575	449025	rs11013768
10:18644811:SNP	10	18644811	C	G	0.9695	0.0005	0.9691	0.9702	0.5026	0.0921	4.92e-08	++	0	0.2	1	0.6545	738168	668265	279593	229461	458575	438804	rs112701401
10:18654871:SNP	10	18654871	A	G	0.5263	0.0055	0.5216	0.5326	0.1655	0.0302	4.03e-08	++	0	0.915	1	0.3387	738169	734411	279594	277050	458575	457361	rs7923885
10:18657521:SNP	10	18657521	A	G	0.5308	0.0046	0.5268	0.5361	0.1664	0.0302	3.44e-08	++	0	0.773	1	0.3794	738170	734295	279595	277167	458575	457128	rs1325994
10:18658707:SNP	10	18658707	A	G	0.4718	0.0033	0.468	0.4746	-0.1746	0.0301	6.88e-09	--	0	0.475	1	0.4906	738170	733776	279595	277050	458575	456726	rs7072277
10:18658791:SNP	10	18658791	A	G	0.4736	0.0012	0.4723	0.4747	-0.1739	0.0302	8.1e-09	--	0	0.502	1	0.4787	738170	732103	279595	275364	458575	456739	rs7072399
10:18659816:SNP	10	18659816	A	C	0.5239	0.0047	0.5198	0.5292	0.1716	0.0301	1.22e-08	++	0	0.583	1	0.445	738170	733219	279595	276646	458575	456573	rs10741039
10:18661781:SNP	10	18661781	T	C	0.4457	0.0048	0.4402	0.45	-0.1666	0.0303	3.66e-08	--	0	0.579	1	0.4467	738169	734381	279594	277561	458575	456820	rs10741041
10:18662768:SNP	10	18662768	A	G	0.5542	0.0049	0.55	0.5598	0.1662	0.0303	3.95e-08	++	0	0.575	1	0.4485	738169	734446	279594	277630	458575	456816	rs1325993
10:18663142:SNP	10	18663142	A	G	0.1964	0.0032	0.1925	0.1991	-0.3515	0.0388	1.31e-19	--	0	0.015	1	0.9016	738169	704438	279594	256208	458575	448230	rs11013908
10:18663370:SNP	10	18663370	A	G	0.1306	0.0019	0.1284	0.1323	0.2672	0.0449	2.7e-09	++	78.2	4.595	1	0.03207	738166	728662	279591	275708	458575	452954	rs11013910
10:18663383:SNP	10	18663383	A	G	0.4457	0.0048	0.4402	0.45	-0.1667	0.0303	3.57e-08	--	0	0.585	1	0.4443	738170	734456	279595	277619	458575	456837	rs6482368
10:18667085:SNP	10	18667085	T	C	0.4543	0.0058	0.4476	0.4594	-0.1704	0.0302	1.78e-08	--	0	0.443	1	0.5056	734942	731623	276367	274725	458575	456898	rs7913836
10:18667473:SNP	10	18667473	T	C	0.8693	0.002	0.8677	0.8716	-0.265	0.045	3.76e-09	--	75.4	4.071	1	0.04362	738168	727790	279593	275917	458575	451873	rs2031571
10:18667599:SNP	10	18667599	C	G	0.4547	0.0056	0.4482	0.4596	-0.1732	0.0302	9.65e-09	--	0	0.565	1	0.4522	738169	734502	279594	277563	458575	456939	rs2031570
10:18669271:SNP	10	18669271	C	G	0.2554	0.0043	0.2503	0.2591	-0.3265	0.035	1.17e-20	--	0	0.242	1	0.6231	737056	715103	278481	264200	458575	450903	rs11013938
10:18672145:SNP	10	18672145	T	G	0.8604	0.0002	0.8602	0.8606	-0.2493	0.0436	1.09e-08	--	84.6	6.485	1	0.01088	738170	729158	279595	277760	458575	451398	rs4748457
10:18672295:SNP	10	18672295	A	G	0.45	0.006	0.443	0.4552	-0.1663	0.0302	3.85e-08	--	0	0.908	1	0.3405	737165	735263	278590	276688	458575	458575	rs1409207
10:18674765:SNP	10	18674765	A	T	0.8793	0.0012	0.8782	0.8807	-0.2629	0.0468	1.93e-08	--	77.1	4.37	1	0.03657	738169	718604	279594	271060	458575	447544	rs79586955
10:18676897:SNP	10	18676897	A	G	0.4205	0.0008	0.4196	0.4212	-0.3061	0.0314	1.76e-22	--	0	0.896	1	0.3439	737164	695584	278589	253721	458575	441863	rs7074171
10:18678987:SNP	10	18678987	C	G	0.121	0.0008	0.1201	0.1216	0.2852	0.047	1.26e-09	++	75.4	4.065	1	0.04379	738167	712266	279592	267005	458575	445261	rs12780039
10:18681166:SNP	10	18681166	C	G	0.6707	0.0074	0.6643	0.6792	-0.2975	0.0324	3.94e-20	--	0	0.964	1	0.3262	738170	719405	279595	271975	458575	447430	rs1012227
10:18681659:SNP	10	18681659	T	G	0.4695	0.0088	0.4618	0.4796	-0.3559	0.0305	1.74e-31	--	82.2	5.623	1	0.01773	737055	717837	278480	271117	458575	446720	rs11014012
10:18682015:SNP	10	18682015	A	G	0.3065	0.0058	0.3014	0.3131	-0.4885	0.033	1.21e-49	--	80.1	5.017	1	0.02511	738168	721111	279593	273089	458575	448022	rs11014016
10:18682233:SNP	10	18682233	A	T	0.4182	0.0036	0.415	0.4223	-0.3245	0.0307	4.29e-26	--	0	0.885	1	0.3469	738170	724968	279595	275592	458575	449376	rs11014021
10:18683267:SNP	10	18683267	A	G	0.5763	0.0021	0.574	0.5782	0.3213	0.0306	8.08e-26	++	4.4	1.045	1	0.3065	738170	728035	279595	278045	458575	449990	rs7069531
10:18685005:SNP	10	18685005	T	C	0.3106	0.0069	0.3045	0.3184	-0.4719	0.0328	5.59e-47	--	78	4.552	1	0.03287	738169	724613	279594	275304	458575	449309	rs113862204
10:18686265:SNP	10	18686265	A	G	0.6478	0.0068	0.6418	0.6556	-0.3077	0.0317	2.64e-22	--	21.4	1.273	1	0.2592	738168	726479	279593	276539	458575	449940	rs35241357
10:18686267:SNP	10	18686267	T	G	0.3106	0.005	0.3061	0.3162	-0.4749	0.0327	9.75e-48	--	76.3	4.225	1	0.03984	738169	726786	279594	277053	458575	449733	rs6482384
10:18686452:SNP	10	18686452	A	G	0.3098	0.0055	0.305	0.316	-0.48	0.0329	3.39e-48	--	75	3.993	1	0.04569	729908	719337	271333	269279	458575	450058	rs11014049
10:18687297:SNP	10	18687297	T	C	0.4326	0.0034	0.4296	0.4364	-0.286	0.0305	7.65e-21	--	0	0.75	1	0.3864	737055	724748	278480	274212	458575	450536	rs12358055
10:18688883:SNP	10	18688883	T	C	0.5115	0.002	0.5092	0.5132	0.3423	0.0303	1.61e-29	++	22.3	1.287	1	0.2567	737056	722097	278481	272851	458575	449246	rs6482385
10:18691018:SNP	10	18691018	A	G	0.5005	0.0086	0.4929	0.5102	-0.2843	0.0302	5.28e-21	--	77.9	4.528	1	0.03335	738170	726949	279595	276363	458575	450586	rs3750592
10:18691153:SNP	10	18691153	A	G	0.3224	0.0054	0.3161	0.3271	0.2606	0.0325	1.15e-15	++	0	0.98	1	0.3222	729908	718690	271333	268080	458575	450610	rs3750591
10:18691531:SNP	10	18691531	A	G	0.6691	0.0066	0.6633	0.6767	-0.294	0.0321	5.97e-20	--	33	1.492	1	0.2218	737055	727316	278480	276117	458575	451199	rs10828650
10:18691733:SNP	10	18691733	T	C	0.012	0.0011	0.0105	0.0128	0.8212	0.1485	3.22e-08	++	45.3	1.828	1	0.1764	720394	692118	261819	250218	458575	441900	rs142073748
10:18693013:SNP	10	18693013	A	G	0.7147	0.0033	0.7119	0.7186	0.4265	0.0339	2.85e-36	++	81.1	5.278	1	0.0216	738169	711741	279594	264060	458575	447681	rs12355091
10:18694223:SNP	10	18694223	A	G	0.9864	0.0003	0.986	0.9866	-0.7774	0.1392	2.32e-08	--	0	0.742	1	0.3889	722700	675797	264125	241967	458575	433830	rs79253631
10:18695681:SNP	10	18695681	T	C	0.0299	0.0023	0.0266	0.0315	-0.5546	0.0973	1.18e-08	--	0	1	1	0.3174	737169	625088	278594	194113	458575	430975	rs112133583
10:18695709:SNP	10	18695709	A	G	0.5128	0.007	0.5049	0.5189	0.3257	0.0302	4.05e-27	++	83.1	5.918	1	0.01499	738169	729092	279594	277546	458575	451546	rs4293031
10:18695759:SNP	10	18695759	A	G	0.4843	0.0056	0.4794	0.4907	-0.3257	0.0302	4.54e-27	--	82	5.549	1	0.01849	736058	727897	277483	276230	458575	451667	rs7477742
10:18695892:SNP	10	18695892	T	C	0.649	0.0038	0.6457	0.6534	-0.3312	0.0318	2.01e-25	--	28.8	1.404	1	0.2361	729908	722494	271333	270989	458575	451505	rs7909027
10:18695894:SNP	10	18695894	A	G	0.6492	0.0038	0.6458	0.6536	-0.3311	0.0318	2.1e-25	--	29.3	1.414	1	0.2345	729907	722083	271332	270870	458575	451213	rs7905106
10:18696029:SNP	10	18696029	T	C	0.485	0.0063	0.4796	0.4922	-0.3164	0.0303	1.69e-25	--	85.3	6.793	1	0.009154	737056	724132	278481	272409	458575	451723	rs11014092
10:18697349:SNP	10	18697349	A	G	0.7621	0.0029	0.7595	0.7654	-0.2716	0.0356	2.2e-14	--	0	0.011	1	0.915	738168	726362	279593	275746	458575	450616	rs11014101
10:18697359:SNP	10	18697359	A	G	0.762	0.0028	0.7596	0.7653	-0.2709	0.0356	2.52e-14	--	0	0.014	1	0.9059	738168	725911	279593	275321	458575	450590	rs11014102
10:18697657:SNP	10	18697657	T	C	0.2398	0.0013	0.2383	0.2409	0.2676	0.0354	3.76e-14	++	0	0.024	1	0.8778	738170	729664	279595	278265	458575	451399	rs11819196
10:18697682:SNP	10	18697682	A	G	0.7594	0.0004	0.7591	0.7598	-0.2657	0.0354	5.61e-14	--	0	0.06	1	0.807	738169	728187	279594	276863	458575	451324	rs16917281
10:18698640:SNP	10	18698640	A	G	0.3049	0.0038	0.3015	0.3092	-0.4857	0.0329	1.96e-49	--	83.2	5.956	1	0.01466	738169	729425	279594	276437	458575	452988	rs67117524
10:18703097:SNP	10	18703097	T	C	0.5586	0.0039	0.5542	0.562	-0.2879	0.0304	2.54e-21	--	79.9	4.971	1	0.02578	738170	732486	279595	277744	458575	454742	rs10828662
10:18704124:SNP	10	18704124	T	C	0.6629	0.0016	0.6611	0.6644	0.5167	0.0319	6.98e-59	++	83.7	6.147	1	0.01317	737054	731655	278479	276519	458575	455136	rs10828666
10:18704136:SNP	10	18704136	A	G	0.336	0.001	0.3351	0.3371	-0.5165	0.032	1.04e-58	--	84.6	6.512	1	0.01071	738169	731346	279594	276249	458575	455097	rs998229
10:18705074:SNP	10	18705074	T	C	0.3331	0.0025	0.3309	0.3359	-0.5153	0.032	2.77e-58	--	83	5.895	1	0.01518	738168	733003	279593	277635	458575	455368	rs976785
10:18705120:SNP	10	18705120	T	C	0.5788	0.0026	0.5765	0.5817	-0.2853	0.0305	9.14e-21	--	0	0.04	1	0.8408	738168	732459	279593	277623	458575	454836	rs11593522
10:18705336:SNP	10	18705336	T	C	0.6622	0.0035	0.6582	0.6653	0.5128	0.0319	3.22e-58	++	82.4	5.681	1	0.01715	738169	733628	279594	278101	458575	455527	rs67744136
10:18707048:SNP	10	18707048	A	G	0.3365	0.0014	0.3352	0.3381	-0.5175	0.0319	4.25e-59	--	82.2	5.629	1	0.01766	738169	733987	279594	277962	458575	456025	rs66677106
10:18707149:SNP	10	18707149	A	G	0.2235	0.0044	0.2184	0.2274	0.2607	0.0362	6.1e-13	++	0	0.021	1	0.8839	738167	731060	279592	277345	458575	453715	rs10764476
10:18707296:SNP	10	18707296	T	C	0.7568	0.0004	0.7563	0.7572	-0.2414	0.0351	6.21e-12	--	86.2	7.221	1	0.007206	738170	734615	279595	278399	458575	456216	rs982003
10:18707352:SNP	10	18707352	A	G	0.4703	0.0042	0.4667	0.4751	-0.3873	0.0302	1.09e-37	--	0	0.95	1	0.3298	738170	734545	279595	278192	458575	456353	rs1325990
10:18707448:SNP	10	18707448	T	C	0.6625	0.0032	0.6589	0.6654	0.5198	0.0319	8.15e-60	++	82.9	5.843	1	0.01564	738170	734397	279595	278086	458575	456311	rs1813353
10:18708325:SNP	10	18708325	A	C	0.7515	0.0038	0.7482	0.7559	-0.2785	0.035	1.64e-15	--	0	0.082	1	0.7746	738168	730134	279593	276741	458575	453393	rs7079485
10:18708415:SNP	10	18708415	A	G	0.0305	0.0018	0.028	0.0317	-0.5308	0.0962	3.39e-08	--	30.8	1.446	1	0.2292	737170	628251	278595	193564	458575	434687	rs78188412
10:18708798:SNP	10	18708798	A	T	0.667	0.0021	0.6646	0.6689	0.5158	0.032	1.3e-58	++	80.8	5.207	1	0.0225	738169	735271	279594	278194	458575	457077	rs11014166
10:18709577:SNP	10	18709577	A	T	0.4711	0.0035	0.468	0.4751	-0.3832	0.0301	4.84e-37	--	0	0.574	1	0.4485	738170	735490	279595	278385	458575	457105	rs7908861
10:18709808:SNP	10	18709808	A	C	0.7537	0.003	0.7511	0.7571	-0.2809	0.035	1.07e-15	--	0	0.12	1	0.7286	738170	731314	279595	276465	458575	454849	rs10828677
10:18710991:SNP	10	18710991	A	G	0.0206	0.0023	0.0187	0.0234	-0.6701	0.115	5.61e-09	--	0	0.197	1	0.6574	732148	647186	273573	207455	458575	439731	rs11014170
10:18711195:SNP	10	18711195	T	C	0.3382	0.0038	0.3349	0.3425	-0.5185	0.032	3.86e-59	--	77.3	4.412	1	0.03569	729908	729405	271333	270830	458575	458575	rs11014171
10:18711712:SNP	10	18711712	C	G	0.6653	0.0018	0.6632	0.6669	0.517	0.0319	4.04e-59	++	82.4	5.672	1	0.01723	738168	736842	279593	278745	458575	458097	rs7091067
10:18712250:SNP	10	18712250	A	G	0.5322	0.0039	0.5278	0.5356	0.3855	0.0301	1.79e-37	++	0	0.642	1	0.423	738170	736706	279595	278948	458575	457758	rs4748463
10:18712352:SNP	10	18712352	T	C	0.469	0.0032	0.4662	0.4727	-0.3857	0.0302	1.89e-37	--	0	0.68	1	0.4097	738169	736507	279594	278473	458575	458034	rs4747345
10:18713206:SNP	10	18713206	C	G	0.0792	0.0076	0.0685	0.0847	-0.5309	0.0595	4.46e-19	--	0	0.668	1	0.4138	737161	662090	278586	220970	458575	441120	rs72786085
10:18713425:SNP	10	18713425	A	T	0.7754	0.0046	0.7714	0.7808	-0.2549	0.0362	1.79e-12	--	0	0.004	1	0.9475	738168	731908	279593	277111	458575	454797	rs10764481
10:18713570:SNP	10	18713570	A	T	0.5309	0.0015	0.5292	0.5322	0.3824	0.0302	7.75e-37	++	0	0.613	1	0.4336	738170	736446	279595	278650	458575	457796	rs7074010
10:18714383:SNP	10	18714383	T	C	0.2228	0.004	0.2181	0.2263	0.2622	0.0363	4.83e-13	++	0	0.03	1	0.862	738168	731253	279593	276838	458575	454415	rs61841962
10:18714592:SNP	10	18714592	A	G	0.2227	0.004	0.2181	0.2262	0.2618	0.0363	5.28e-13	++	0	0.03	1	0.8627	738169	731219	279594	276757	458575	454462	rs61841963
10:18715942:SNP	10	18715942	T	C	0.7145	0.0019	0.7129	0.7167	0.5918	0.0337	4.82e-69	++	79.8	4.959	1	0.02595	737164	722143	278589	267215	458575	454928	rs150446556
10:18716867:SNP	10	18716867	A	G	0.6405	0.0013	0.639	0.6416	0.4714	0.0315	1.47e-50	++	82.8	5.828	1	0.01578	737165	729823	278590	275163	458575	454660	rs4548524
10:18717348:SNP	10	18717348	T	G	0.2864	0.0005	0.286	0.2869	0.217	0.0334	7.95e-11	++	0	0.303	1	0.5818	738170	730909	279595	275957	458575	454952	rs7077127
10:18718052:SNP	10	18718052	T	C	0.3039	0.0034	0.3009	0.3077	0.19	0.0328	6.87e-09	++	0	0.639	1	0.4242	737055	732958	278480	276648	458575	456310	rs4145903
10:18719677:SNP	10	18719677	A	T	0.6656	0.0019	0.6635	0.6673	0.5152	0.032	2.95e-58	++	79.6	4.914	1	0.02664	738169	731822	279594	274492	458575	457330	rs17613287
10:18720845:SNP	10	18720845	T	C	0.2793	0.0011	0.2781	0.2802	-0.5881	0.034	3.41e-67	--	74.1	3.854	1	0.04963	737164	720688	278589	264742	458575	455946	rs11014204
10:18721946:SNP	10	18721946	T	C	0.7764	0.0033	0.7736	0.7802	-0.2529	0.0364	3.61e-12	--	0	0.008	1	0.9283	737053	724972	278478	271082	458575	453890	rs10764487
10:18721957:SNP	10	18721957	C	G	0.4438	0	0.4438	0.4439	-0.3634	0.0304	6.94e-33	--	32.4	1.479	1	0.2239	738169	729327	279594	273416	458575	455911	rs10828689
10:18722363:SNP	10	18722363	T	C	0.2285	0.0026	0.2254	0.2307	0.2407	0.0361	2.53e-11	++	0	0.101	1	0.7501	738168	725372	279593	271362	458575	454010	rs7080623
10:18723306:SNP	10	18723306	A	G	0.3341	0.0019	0.3324	0.3363	-0.5149	0.032	4.29e-58	--	79.6	4.897	1	0.02691	738169	731313	279594	273683	458575	457630	rs7897101
10:18725053:SNP	10	18725053	T	C	0.663	0.0003	0.6627	0.6632	0.519	0.032	3.26e-59	++	82.8	5.801	1	0.01602	738169	731762	279594	273187	458575	458575	rs6482423
10:18725848:SNP	10	18725848	A	G	0.2603	0.0009	0.2592	0.2611	0.315	0.0345	6.62e-20	++	0	0.36	1	0.5483	738168	727161	279593	273330	458575	453831	rs61841999
10:18726054:SNP	10	18726054	A	G	0.2839	0.0016	0.282	0.2853	-0.595	0.0337	1.31e-69	--	81.7	5.456	1	0.01951	737054	722038	278479	265752	458575	456286	rs7070847
10:18727251:SNP	10	18727251	A	C	0.4563	0.0043	0.4512	0.4599	-0.4144	0.0307	1.42e-41	--	83	5.87	1	0.0154	737165	714644	278590	259232	458575	455412	rs67214975
10:18727901:SNP	10	18727901	A	G	0.7918	0.003	0.7884	0.7945	-0.369	0.0376	1.1e-22	--	0	0.445	1	0.5045	737054	713691	278479	266157	458575	447534	rs7923191
10:18727959:SNP	10	18727959	C	G	0.7047	0.0047	0.7008	0.7104	0.6327	0.0337	1.08e-78	++	79.5	4.879	1	0.02718	737165	711222	278590	252647	458575	458575	rs12258967
10:18729855:SNP	10	18729855	A	G	0.0322	0.0023	0.0291	0.0339	-0.5033	0.0883	1.18e-08	--	0	0.806	1	0.3694	737055	705121	278480	246546	458575	458575	rs72786098
10:18730368:SNP	10	18730368	T	C	0.337	0.0031	0.3334	0.3397	0.3085	0.032	5.23e-22	++	42	1.724	1	0.1891	737165	727924	278590	275717	458575	452207	rs7069923
10:18732074:SNP	10	18732074	A	G	0.3924	0.0027	0.39	0.3955	0.2845	0.0309	3.48e-20	++	81.6	5.427	1	0.01983	737056	728293	278481	274727	458575	453566	rs7099509
10:18732385:SNP	10	18732385	T	C	0.7234	0.0013	0.7219	0.7245	-0.2726	0.0337	6.46e-16	--	0	0.799	1	0.3714	738169	729458	279594	276453	458575	453005	rs4747346
10:18732762:SNP	10	18732762	A	G	0.3317	0.0002	0.3315	0.3319	-0.4836	0.0322	4.35e-51	--	84.7	6.52	1	0.01067	738169	728691	279594	275773	458575	452918	rs10764499
10:18733281:SNP	10	18733281	A	G	0.3927	0.0033	0.3898	0.3964	0.2845	0.0309	3.27e-20	++	81.9	5.526	1	0.01873	738170	730163	279595	276667	458575	453496	rs7090956
10:18733562:SNP	10	18733562	A	T	0.4231	0.0033	0.4202	0.4269	0.2862	0.0305	6.71e-21	++	70.6	3.404	1	0.06503	738169	729727	279594	276362	458575	453365	rs7091299
10:18734311:SNP	10	18734311	A	G	0.2768	0.0016	0.2754	0.2786	0.2759	0.0337	2.92e-16	++	0	0.825	1	0.3637	737054	729012	278479	276019	458575	452993	rs9299787
10:18734824:SNP	10	18734824	A	G	0.3322	0.0003	0.3319	0.3326	-0.4755	0.0321	1.32e-49	--	85	6.645	1	0.009945	738168	729188	279593	276641	458575	452547	rs56949798
10:18734965:SNP	10	18734965	A	T	0.5769	0.0029	0.5736	0.5794	-0.2865	0.0305	6.03e-21	--	75.7	4.11	1	0.04264	738170	730649	279595	277220	458575	453429	rs11014256
10:18734976:SNP	10	18734976	C	G	0.5766	0.0031	0.5731	0.5793	-0.2933	0.0307	1.19e-21	--	70.1	3.342	1	0.06753	729451	722355	270876	268695	458575	453660	rs10828704
10:18735355:SNP	10	18735355	T	G	0.2785	0.002	0.2767	0.2808	0.2707	0.0339	1.3e-15	++	0	0.49	1	0.484	729907	721256	271332	268747	458575	452509	rs10828705
10:18735382:SNP	10	18735382	A	G	0.2763	0.0018	0.2747	0.2784	0.2699	0.0338	1.33e-15	++	0	0.832	1	0.3618	738168	728983	279593	276721	458575	452262	rs10828706
10:18735395:SNP	10	18735395	T	C	0.2785	0.0021	0.2767	0.2809	0.269	0.0339	1.95e-15	++	0	0.576	1	0.448	729908	721303	271333	268802	458575	452501	rs10828707
10:18735948:SNP	10	18735948	T	C	0.574	0.0027	0.571	0.5764	-0.2852	0.0305	8.06e-21	--	75.9	4.151	1	0.04162	738170	730770	279595	277269	458575	453501	rs11014261
10:18736474:SNP	10	18736474	A	G	0.279	0.0016	0.2776	0.2809	0.2704	0.0338	1.31e-15	++	0	0.697	1	0.4039	729908	722337	271333	268962	458575	453375	rs11014262
10:18736836:SNP	10	18736836	T	C	0.6915	0.0011	0.6903	0.6925	-0.2661	0.0327	3.84e-16	--	0	0.493	1	0.4824	737054	729971	278479	276371	458575	453600	rs10828711
10:18736974:SNP	10	18736974	A	G	0.3299	0.0011	0.329	0.3312	-0.4735	0.0322	5.07e-49	--	83.6	6.091	1	0.01359	738167	728780	279592	276399	458575	452381	rs11014267
10:18737135:SNP	10	18737135	A	G	0.0405	0.0036	0.0375	0.0448	-0.5739	0.081	1.4e-12	--	0	0.875	1	0.3496	737163	673629	278588	215054	458575	458575	rs116936375
10:18737302:SNP	10	18737302	A	T	0.723	0.0014	0.7214	0.7242	-0.2729	0.0337	5.6e-16	--	0	0.964	1	0.3261	738170	730394	279595	277314	458575	453080	rs11014270
10:18737344:SNP	10	18737344	T	C	0.6911	0.0048	0.6856	0.6954	-0.27	0.0328	1.7e-16	--	0	0.71	1	0.3994	738170	727299	279595	273700	458575	453599	rs12221045
10:18740606:SNP	10	18740606	T	C	0.686	0.0016	0.6842	0.6873	-0.2719	0.0326	7.41e-17	--	0	0.065	1	0.798	737164	726290	278589	274475	458575	451815	rs1325988
10:18740632:SNP	10	18740632	T	C	0.3319	0.0002	0.3317	0.3321	-0.4684	0.0321	3.74e-48	--	84	6.249	1	0.01243	738169	729053	279594	277097	458575	451956	rs12243859
10:18741274:SNP	10	18741274	A	T	0.6897	0.0022	0.6871	0.6916	-0.261	0.0328	1.76e-15	--	0	0.396	1	0.5291	729451	722387	270876	268102	458575	454285	rs747296
10:18741794:SNP	10	18741794	T	C	0.2784	0.0014	0.2772	0.2801	0.2656	0.0338	4.19e-15	++	0	0.867	1	0.3517	729908	722835	271333	269587	458575	453248	rs729245
10:18742210:SNP	10	18742210	A	G	0.2767	0.0015	0.2753	0.2784	0.2674	0.0337	2.12e-15	++	23.1	1.3	1	0.2542	738167	730983	279592	277776	458575	453207	rs1001485
10:18742477:SNP	10	18742477	A	G	0.688	0.0035	0.684	0.691	-0.26	0.0329	2.77e-15	--	0	0.673	1	0.4121	721189	715187	262614	261383	458575	453804	rs1001486
10:18743866:SNP	10	18743866	A	G	0.5772	0.0034	0.5733	0.5802	-0.2816	0.0305	2.6e-20	--	79.9	4.964	1	0.02588	738170	731593	279595	278348	458575	453245	rs11014302
10:18744948:SNP	10	18744948	A	G	0.5753	0.0026	0.5723	0.5775	-0.2875	0.0308	1.1e-20	--	74.5	3.922	1	0.04766	721189	715040	262614	261847	458575	453193	rs10828726
10:18745174:SNP	10	18745174	A	C	0.3327	0.0001	0.3326	0.3328	-0.4707	0.0322	1.66e-48	--	84.8	6.567	1	0.01039	738168	726661	279593	275663	458575	450998	rs11014313
10:18745202:SNP	10	18745202	A	C	0.2806	0.0032	0.2778	0.2843	0.2569	0.0336	1.94e-14	++	32.3	1.477	1	0.2242	738168	731236	279593	277408	458575	453828	rs10764512
10:18745581:SNP	10	18745581	T	C	0.2802	0.0034	0.2772	0.284	0.2587	0.0336	1.29e-14	++	43	1.756	1	0.1851	738168	730626	279593	276873	458575	453753	rs11014316
10:18745595:SNP	10	18745595	C	G	0.5779	0.0035	0.5739	0.581	-0.285	0.0305	9.37e-21	--	81.5	5.406	1	0.02007	738170	731178	279595	277894	458575	453284	rs11014317
10:18746965:SNP	10	18746965	A	C	0.5729	0.0028	0.5697	0.5753	-0.2809	0.0307	5.25e-20	--	72.8	3.67	1	0.0554	729451	720925	270876	267691	458575	453234	rs10741073
10:18747868:SNP	10	18747868	T	C	0.7179	0.0058	0.7112	0.7229	-0.2607	0.0338	1.29e-14	--	47.7	1.913	1	0.1666	737165	718735	278590	265161	458575	453574	rs12765646
10:18750045:SNP	10	18750045	A	G	0.6263	0.0007	0.6256	0.6271	0.4246	0.0315	2.09e-41	++	91.4	11.586	1	0.0006646	737164	718689	278589	267907	458575	450782	rs12256244
10:18750095:SNP	10	18750095	A	G	0.3737	0.0007	0.3729	0.3742	-0.4236	0.0315	3.23e-41	--	91.6	11.848	1	0.0005773	737165	718668	278590	267876	458575	450792	rs12247582
10:18750451:SNP	10	18750451	T	C	0.6897	0.0044	0.6847	0.6936	-0.2563	0.0327	4.84e-15	--	13.3	1.154	1	0.2828	738168	726391	279593	271474	458575	454917	rs4448592
10:18750657:SNP	10	18750657	C	G	0.6897	0.0044	0.6847	0.6936	-0.2566	0.0327	4.47e-15	--	11.2	1.126	1	0.2887	738170	726344	279595	271354	458575	454990	rs12761917
10:18752212:SNP	10	18752212	A	G	0.6851	0.0045	0.6798	0.689	-0.2534	0.0329	1.23e-14	--	0	0.485	1	0.4862	728445	716243	269870	259910	458575	456333	rs4748469
10:18753980:SNP	10	18753980	T	C	0.6852	0.0042	0.6803	0.6887	-0.2568	0.0328	5.12e-15	--	0	0.589	1	0.4427	728336	717853	269761	259278	458575	458575	rs12782993
10:18755664:SNP	10	18755664	A	G	0.7234	0.0033	0.7206	0.7272	-0.1958	0.0343	1.15e-08	--	56.3	2.286	1	0.1305	727331	707468	268756	260936	458575	446532	rs1998822
10:18755840:SNP	10	18755840	T	G	0.5436	0.0004	0.5432	0.5441	0.3532	0.0307	1.03e-30	++	87.4	7.953	1	0.004802	737165	712675	278590	264839	458575	447836	rs7918142
10:18755942:SNP	10	18755942	T	G	0.3837	0.0024	0.3817	0.3866	0.2502	0.0317	2.86e-15	++	82.8	5.82	1	0.01585	737164	701622	278589	256408	458575	445214	rs7070582
10:18756881:SNP	10	18756881	A	G	0.412	0.0005	0.4115	0.4124	-0.3658	0.0309	2.27e-32	--	80.5	5.129	1	0.02353	737165	718094	278590	270122	458575	447972	rs10828749
10:18758481:SNP	10	18758481	T	C	0.3882	0.0005	0.3876	0.3887	0.2547	0.031	2.02e-16	++	0	0.775	1	0.3787	738170	732105	279595	275582	458575	456523	rs10764520
10:18759340:SNP	10	18759340	C	G	0.3272	0.0024	0.3243	0.3292	0.2547	0.0329	9.62e-15	++	11.3	1.127	1	0.2883	710630	703302	252055	246796	458575	456506	rs11014390
10:18759537:SNP	10	18759537	A	T	0.4067	0.0001	0.4066	0.4068	-0.3569	0.0308	5.51e-31	--	79.3	4.83	1	0.02797	737164	725496	278589	271299	458575	454197	rs7076100
10:18759629:SNP	10	18759629	T	C	0.3886	0.0003	0.3883	0.3888	0.2557	0.0309	1.33e-16	++	0	0.693	1	0.4051	738169	736767	279594	278192	458575	458575	rs7076247
10:18761705:SNP	10	18761705	T	G	0.6703	0.0058	0.6653	0.677	-0.2538	0.0322	3.01e-15	--	0	0.893	1	0.3448	737164	728188	278589	272274	458575	455914	rs11014399
10:18762948:SNP	10	18762948	A	G	0.3329	0.002	0.3305	0.3346	0.2575	0.032	8.34e-16	++	0	0.932	1	0.3343	738169	732708	279594	276224	458575	456484	rs7895467
10:18763854:SNP	10	18763854	A	G	0.442	0.0029	0.4394	0.4453	-0.3255	0.0304	9.13e-27	--	89.3	9.368	1	0.002208	737164	730379	278589	274556	458575	455823	rs4418698
10:18765673:SNP	10	18765673	A	G	0.3959	0.0003	0.3956	0.3961	0.2496	0.0309	6.42e-16	++	0	0.697	1	0.4039	738170	731021	279595	274533	458575	456488	rs7900405
10:18765836:SNP	10	18765836	C	G	0.5583	0.0018	0.5567	0.5603	0.3264	0.0305	8.95e-27	++	89.9	9.873	1	0.001678	737163	726064	278588	271040	458575	455024	rs7897506
10:18766713:SNP	10	18766713	A	T	0.3946	0.0004	0.3942	0.3949	0.2341	0.031	4.24e-14	++	1.2	1.012	1	0.3143	738170	727431	279595	272236	458575	455195	rs984206
10:18768178:SNP	10	18768178	A	G	0.6231	0.0032	0.6204	0.6269	-0.2201	0.0313	1.97e-12	--	0	0.603	1	0.4376	737055	725627	278480	269490	458575	456137	rs4129877
10:18768742:SNP	10	18768742	C	G	0.6887	0.0038	0.6854	0.6931	-0.2246	0.0328	7.14e-12	--	9.9	1.11	1	0.292	738170	723726	279595	268606	458575	455120	rs10764523
10:18769793:SNP	10	18769793	T	G	0.5551	0.0002	0.5549	0.5553	0.3284	0.0305	4.56e-27	++	89.5	9.535	1	0.002016	737165	724511	278590	269297	458575	455214	rs6482471
10:18770076:SNP	10	18770076	A	C	0.5362	0.0031	0.5325	0.5389	0.2915	0.0305	1.06e-21	++	88.3	8.574	1	0.00341	736050	721784	277475	266510	458575	455274	rs7921738
10:18770653:SNP	10	18770653	C	G	0.4623	0.003	0.4598	0.4658	-0.294	0.0304	4.38e-22	--	88	8.307	1	0.00395	737164	722682	278589	267423	458575	455259	rs10828764
10:18771308:SNP	10	18771308	T	C	0.4664	0.0033	0.4636	0.4703	-0.3101	0.0304	1.88e-24	--	87	7.709	1	0.005495	738168	724229	279593	268775	458575	455454	rs7097047
10:18771314:SNP	10	18771314	A	T	0.5335	0.0033	0.5297	0.5364	0.3104	0.0304	1.69e-24	++	87	7.663	1	0.005635	738169	724222	279594	268770	458575	455452	rs7069894
10:18771564:SNP	10	18771564	T	C	0.3714	0.0022	0.3689	0.3733	0.226	0.0314	6.3e-13	++	0	0.549	1	0.4588	738168	724197	279593	267874	458575	456323	rs11014446
10:18771736:SNP	10	18771736	A	G	0.3704	0.0028	0.3672	0.3728	0.2286	0.0314	3.56e-13	++	0	0.594	1	0.441	738169	724248	279594	267838	458575	456410	rs7073796
10:18772225:SNP	10	18772225	T	C	0.4713	0.0057	0.4664	0.478	-0.3125	0.0304	9.02e-25	--	87.4	7.92	1	0.004888	738168	723298	279593	266293	458575	457005	rs7067797
10:18773002:SNP	10	18773002	T	C	0.4679	0.0055	0.4632	0.4743	-0.3114	0.0304	1.12e-24	--	88.2	8.462	1	0.003627	738169	725733	279594	268349	458575	457384	rs10828765
10:18773696:SNP	10	18773696	A	G	0.5085	0.0075	0.4998	0.5149	0.2809	0.0304	2.2e-20	++	87.6	8.061	1	0.004523	737056	723908	278481	265333	458575	458575	rs7476477
10:18773750:SNP	10	18773750	A	G	0.5312	0.0038	0.5268	0.5345	0.3146	0.0303	3.45e-25	++	87.1	7.722	1	0.005454	738170	725897	279595	268140	458575	457757	rs10828766
10:18773785:SNP	10	18773785	A	G	0.626	0.0033	0.6231	0.6299	-0.2237	0.0314	1.03e-12	--	0	0.539	1	0.4629	738168	723680	279593	266306	458575	457374	rs7097315
10:18774722:SNP	10	18774722	C	G	0.4626	0.0045	0.4587	0.4679	-0.2962	0.0305	2.53e-22	--	87.4	7.907	1	0.004925	737164	720458	278589	265023	458575	455435	rs7076562
10:18776197:SNP	10	18776197	T	C	0.6558	0.0023	0.6538	0.6584	0.3161	0.0319	4.04e-23	++	0	0.727	1	0.394	738169	725324	279594	273392	458575	451932	rs4748472
10:18778071:SNP	10	18778071	T	C	0.6717	0.0024	0.6689	0.6738	0.3063	0.0327	7.04e-21	++	41.5	1.708	1	0.1912	738169	710374	279594	259321	458575	451053	rs12765864
10:18780705:SNP	10	18780705	A	C	0.492	0.0014	0.4908	0.4936	0.1676	0.0304	3.37e-08	++	59	2.439	1	0.1183	738170	724346	279595	269903	458575	454443	rs11014494
10:18787821:SNP	10	18787821	A	T	0.3095	0.0025	0.3065	0.3117	-0.3157	0.0335	4.21e-21	--	0	0.917	1	0.3383	733289	701002	274714	257732	458575	443270	rs10828779
10:18788273:SNP	10	18788273	C	G	0.6633	0.0063	0.6583	0.6711	0.2021	0.0345	4.49e-09	++	0	0.005	1	0.9453	737164	633311	278589	219426	458575	413885	rs10828784
10:18789075:SNP	10	18789075	T	C	0.7969	0.0013	0.7954	0.798	-0.2088	0.0381	4.32e-08	--	91.1	11.213	1	0.0008123	737164	710150	278589	265860	458575	444290	rs12416030
10:18789267:SNP	10	18789267	T	C	0.5947	0.0049	0.5905	0.6003	0.1987	0.0311	1.59e-10	++	69.4	3.267	1	0.07068	737165	717434	278590	270057	458575	447377	rs12416052
10:18790503:SNP	10	18790503	A	G	0.5219	0.0043	0.5181	0.5269	0.1912	0.0304	3.22e-10	++	80.2	5.061	1	0.02447	729908	723207	271333	268030	458575	455177	rs12257556
10:18790727:SNP	10	18790727	A	G	0.5214	0.005	0.5171	0.5273	0.1946	0.0304	1.61e-10	++	80.2	5.059	1	0.0245	729908	723052	271333	267322	458575	455730	rs4748474
10:18790980:SNP	10	18790980	A	G	0.4938	0.0041	0.4903	0.4985	0.1836	0.0302	1.27e-09	++	83.3	5.973	1	0.01453	738168	729853	279593	273779	458575	456074	rs4748475
10:18791327:SNP	10	18791327	C	G	0.4281	0.0048	0.4226	0.4323	-0.1745	0.0306	1.2e-08	--	80.4	5.089	1	0.02408	738169	727480	279594	272314	458575	455166	rs10764542
10:18791529:SNP	10	18791529	A	G	0.494	0.0043	0.4903	0.499	0.1834	0.0302	1.33e-09	++	83.1	5.925	1	0.01493	738169	729482	279594	273254	458575	456228	rs12776325
10:18791538:SNP	10	18791538	T	C	0.5225	0.0052	0.518	0.5286	0.1911	0.0304	3.24e-10	++	78.8	4.714	1	0.02991	729451	722607	270876	266512	458575	456095	rs12771084
10:18791922:SNP	10	18791922	A	T	0.4771	0.0053	0.4709	0.4816	-0.1926	0.0304	2.42e-10	--	79.3	4.826	1	0.02804	729451	722737	270876	266415	458575	456322	rs7085332
10:18792089:SNP	10	18792089	A	G	0.4769	0.0053	0.4707	0.4815	-0.1919	0.0304	2.8e-10	--	79.9	4.964	1	0.02588	729449	722507	270874	266131	458575	456376	rs7085587
10:18792105:SNP	10	18792105	T	C	0.5244	0.007	0.5185	0.5326	0.1932	0.0304	2.2e-10	++	78.7	4.687	1	0.03039	729449	721061	270874	264781	458575	456280	rs7078884
10:18792385:SNP	10	18792385	T	C	0.477	0.0055	0.4706	0.4816	-0.1935	0.0304	2e-10	--	79.5	4.885	1	0.02709	729451	722420	270876	265957	458575	456463	rs7090293
10:18792398:SNP	10	18792398	A	G	0.4768	0.0053	0.4706	0.4814	-0.194	0.0304	1.79e-10	--	80.1	5.014	1	0.02514	729451	722368	270876	265937	458575	456431	rs7086034
10:18792875:SNP	10	18792875	T	C	0.7771	0.0053	0.7727	0.7834	0.2166	0.0365	2.89e-09	++	59.1	2.444	1	0.1179	738169	727238	279594	268663	458575	458575	rs4748476
10:18793956:SNP	10	18793956	T	G	0.2139	0.0041	0.2091	0.2174	-0.2152	0.037	6.15e-09	--	57.2	2.339	1	0.1262	738168	726175	279593	269001	458575	457174	rs10741086
10:18795055:SNP	10	18795055	A	G	0.7867	0.0062	0.7815	0.7941	0.2148	0.0371	7.26e-09	++	67.9	3.12	1	0.07735	738167	723348	279592	267151	458575	456197	rs4747348
10:18801647:SNP	10	18801647	A	G	0.3903	0.0017	0.3883	0.3917	-0.1715	0.031	3.25e-08	--	86.1	7.18	1	0.007371	738170	727936	279595	273358	458575	454578	rs4748480
10:18801761:SNP	10	18801761	A	G	0.3895	0.002	0.3872	0.3912	-0.1733	0.0311	2.39e-08	--	85.5	6.881	1	0.008712	738169	727349	279594	272830	458575	454519	rs7073651
10:18810674:SNP	10	18810674	A	G	0.5287	0.0046	0.5248	0.5341	0.1938	0.0306	2.33e-10	++	81.9	5.521	1	0.01879	721188	714929	262613	259557	458575	455372	rs10764566
10:18812434:SNP	10	18812434	T	C	0.2155	0.0041	0.2107	0.219	-0.2057	0.0368	2.18e-08	--	84.2	6.328	1	0.01189	737163	731046	278588	275933	458575	455113	rs10828834
10:18812436:SNP	10	18812436	A	G	0.3916	0.0029	0.3883	0.3941	-0.1691	0.0309	4.43e-08	--	84.5	6.471	1	0.01096	738170	732123	279595	276387	458575	455736	rs10828835
10:18812697:SNP	10	18812697	A	G	0.2155	0.0041	0.2107	0.219	-0.2064	0.0367	1.85e-08	--	83.9	6.193	1	0.01282	738170	731989	279595	276844	458575	455145	rs7100884
10:18813277:SNP	10	18813277	A	G	0.6082	0.0029	0.6057	0.6116	0.1685	0.0309	4.95e-08	++	84.7	6.553	1	0.01047	738170	732253	279595	276396	458575	455857	rs7081811
10:18815426:SNP	10	18815426	T	G	0.6074	0.0034	0.6044	0.6113	0.172	0.0309	2.62e-08	++	83.9	6.217	1	0.01265	737056	731266	278481	275261	458575	456005	rs7099975
10:18820341:SNP	10	18820341	T	C	0.529	0.0047	0.5249	0.5345	0.1912	0.0304	3.09e-10	++	84.6	6.515	1	0.0107	729450	724037	270875	267767	458575	456270	rs10741099
10:18820454:SNP	10	18820454	C	G	0.5273	0.0031	0.5247	0.5309	0.1889	0.0304	5.41e-10	++	85	6.678	1	0.009761	729451	722516	270876	266168	458575	456348	rs10741100
10:18820656:SNP	10	18820656	T	C	0.5288	0.0048	0.5247	0.5344	0.1904	0.0304	3.63e-10	++	84	6.231	1	0.01256	729451	724130	270876	267795	458575	456335	rs7895235
10:18822342:SNP	10	18822342	A	C	0.6004	0.0035	0.5973	0.6044	0.1748	0.0308	1.41e-08	++	82	5.564	1	0.01833	738170	731343	279595	274752	458575	456591	rs10828859
10:18831304:SNP	10	18831304	A	T	0.2196	0.0007	0.219	0.2204	-0.1998	0.0365	4.55e-08	--	83	5.868	1	0.01541	738169	729315	279594	271753	458575	457562	rs7904365
CACNB3
MarkerName	Chromosome (GRCh37)	Position (GRCh37)	Effect Allele	Other Allele	minor_AF	FreqSE	MinFreq	MaxFreq	Beta	SE	P	Direction	HetISq	HetChiSq	HetDf	HetPVal	TotalSampleSize	N_effective	TotalSampleSize_ICBP	N_effective_ICBP	TotalSampleSize_UKB	N_effective_UKB	SNP
12:49209340:SNP	12	49209340	C	G	0.0217	0.0003	0.0213	0.022	0.9406	0.1122	5.2e-17	++	0	0.617	1	0.4321	731300	650268	272725	208613	458575	441655	rs150857355

## Sheet: Supplementary Table 3
Supplementary Table 3 – F-statistics and R-squared value for all instruments used in the analysis. SNP = single nucleotide polymorphism
Exposure	Outcome	SNPs	F-statistics	R-squared	Column1	Column2	Column3	Column4	Column5	Column6	Column7	Column8	Column9	Column10	Column11	Column12	Column13	Column14	Column15	Column16	Column17	Column18	Column19	Column20	Column21	Column22	Column23	Column24	Column25	Column26	Column27	Column28	Column29	Column30	Column31	Column32	Column33	Column34	Column35	Column36	Column37	Column38	Column39	Column40	Column41	Column42	Column43	Column44	Column45
SBP	Preeclampsia	1322	62.0317	0.0978259
CCB	Preeclampsia	23	67.6307	0.00204906
CACNA1C	Preeclampsia	2	38.6899	0.000102128
CACNA1D	Preeclampsia	4	55.0892	0.000290779
CACNB2	Preeclampsia	16	74.1411	0.00156339
CACNB3	Preeclampsia	1	70.2788	9.27565e-05
ADRB1	Preeclampsia	2	108.114	0.000285332
SBP	Birthweight (maternal effects)	1325	62.1902	0.0982523
CCB	Birthweight (maternal effects)	23	67.6307	0.00204906
CACNA1C	Birthweight (maternal effects)	2	38.6899	0.000102128
CACNA1D	Birthweight (maternal effects)	4	55.0892	0.000290779
CACNB2	Birthweight (maternal effects)	16	74.1411	0.00156339
CACNB3	Birthweight (maternal effects)	1	70.2788	9.27565e-05
ADRB1	Birthweight (maternal effects)	2	108.114	0.000285332
SBP	Birthweight (fetal effects)	1325	62.1902	0.0982523
CCB	Birthweight (fetal effects)	23	67.6307	0.00204906
CACNA1C	Birthweight (fetal effects)	2	38.6899	0.000102128
CACNA1D	Birthweight (fetal effects)	4	55.0892	0.000290779
CACNB2	Birthweight (fetal effects)	16	74.1411	0.00156339
CACNB3	Birthweight (fetal effects)	1	70.2788	9.27565e-05
ADRB1	Birthweight (fetal effects)	2	108.114	0.000285332
SBP	Gestational age	1309	62.317	0.0973582
CCB	Gestational age	23	67.6307	0.00204906
CACNA1C	Gestational age	2	38.6899	0.000102128
CACNA1D	Gestational age	4	55.0892	0.000290779
CACNB2	Gestational age	16	74.1411	0.00156339
CACNB3	Gestational age	1	70.2788	9.27565e-05
ADRB1	Gestational age	2	108.114	0.000285332
[truncated: 5,000 more columns]

## Sheet: Supplementary Table 4
Supplementary Table 4 – Results of sensitivity analyses. CCB = calcium channel blocker, CI = confidence interval, SBP = systolic blood pressure, SNP = single nucleotide polymorphism.
Outcome	Exposure	Method	SNPs	Odds Ratio	Lower 95% CI	Upper 95% CI	Beta	Standard Error	P-value
Preeclampsia	SBP	Weighted median	1322	0.770372	0.750765	0.790491	-0.260881	0.0131534	1.52284e-87
Preeclampsia	SBP	MR Egger	1322	0.709152	0.671915	0.748453	-0.343685	0.0275196	6.52832e-34
Preeclampsia	SBP	MR Egger Intercept	1322	-	-	-	0.0216056	0.00768922	0.00502955
Preeclampsia	CCB	Weighted median	23	0.766522	0.654293	0.898002	-0.265891	0.0807695	0.000994867
Preeclampsia	CCB	MR Egger	23	0.694319	0.530156	0.909317	-0.364823	0.137633	0.0149543
Preeclampsia	CCB	MR Egger Intercept	23	-	-	-	0.0364275	0.0451666	0.428985
Preeclampsia	CACNA1D	Weighted median	4	0.75846	0.552181	1.0418	-0.276465	0.161946	0.0877944
Preeclampsia	CACNA1D	MR Egger	4	1.23815	0.414325	3.70003	0.213618	0.558532	0.738937
Preeclampsia	CACNA1D	MR Egger Intercept	4	-	-	-	-0.143459	0.180725	0.510535
Preeclampsia	CACNB2	Weighted median	16	0.732554	0.620559	0.864762	-0.311218	0.0846512	0.000236482
Preeclampsia	CACNB2	MR Egger	16	0.655026	0.482485	0.889268	-0.423081	0.155982	0.0168435
Preeclampsia	CACNB2	MR Egger Intercept	16	-	-	-	0.0302344	0.0529516	0.577064
Outcome	Exposure	Method	SNPs	Beta	Standard Error	Lower 95% CI	Upper 95% CI	P-value
Birthweight (maternal effects)	SBP	Weighted median	1325	0.0564566	0.00336209	0.0498669	0.0630463	2.78679e-63
Birthweight (maternal effects)	SBP	MR Egger	1325	0.0716834	0.00845226	0.055117	0.0882498	5.88994e-17
Birthweight (maternal effects)	SBP	MR Egger Intercept	1325	-0.00358206	0.0023622	-	-	0.129654
Birthweight (maternal effects)	CCB	Weighted median	23	0.0217973	0.0190614	-0.0155631	0.0591577	0.252819
Birthweight (maternal effects)	CCB	MR Egger	23	0.0478971	0.0374119	-0.0254303	0.121225	0.214415
Birthweight (maternal effects)	CCB	MR Egger Intercept	23	-0.00885659	0.0123933	-	-	0.482708
Birthweight (maternal effects)	CACNA1D	Weighted median	4	0.0560664	0.0419686	-0.0261921	0.138325	0.181578
Birthweight (maternal effects)	CACNA1D	MR Egger	4	0.191062	0.385458	-0.564436	0.946559	0.669234
Birthweight (maternal effects)	CACNA1D	MR Egger Intercept	4	-0.0447343	0.12388	-	-	0.752596
Birthweight (maternal effects)	CACNB2	Weighted median	16	0.0163407	0.0216467	-0.0260868	0.0587682	0.45032
Birthweight (maternal effects)	CACNB2	MR Egger	16	0.0417789	0.0361729	-0.0291199	0.112678	0.267432
Birthweight (maternal effects)	CACNB2	MR Egger Intercept	16	-0.00974169	0.0123505	-	-	0.443401
Birthweight (fetal effects)	SBP	Weighted median	1325	0.0358627	0.00275371	0.0304654	0.04126	9.00516e-39
Birthweight (fetal effects)	SBP	MR Egger	1325	0.040848	0.00819929	0.0247774	0.0569186	7.12851e-07
Birthweight (fetal effects)	SBP	MR Egger Intercept	1325	0.00133934	0.00229422	-	-	0.559462
Birthweight (fetal effects)	CCB	Weighted median	23	-0.0147421	0.0159969	-0.0460959	0.0166118	0.356758
Birthweight (fetal effects)	CCB	MR Egger	23	-0.0354738	0.0318296	-0.0978599	0.0269123	0.277662
Birthweight (fetal effects)	CCB	MR Egger Intercept	23	0.00824975	0.0104912	-	-	0.440447
Birthweight (fetal effects)	CACNA1D	Weighted median	4	-0.0526734	0.0366028	-0.124415	0.019068	0.150135
Birthweight (fetal effects)	CACNA1D	MR Egger	4	-0.0538005	0.174643	-0.396101	0.2885	0.78716
Birthweight (fetal effects)	CACNA1D	MR Egger Intercept	4	0.00840852	0.0563963	-	-	0.895153
Birthweight (fetal effects)	CACNB2	Weighted median	16	-0.0220465	0.0169735	-0.0553146	0.0112216	0.193986
Birthweight (fetal effects)	CACNB2	MR Egger	16	-0.0292838	0.0307698	-0.0895926	0.031025	0.357389
Birthweight (fetal effects)	CACNB2	MR Egger Intercept	16	0.00141934	0.010443	-	-	0.893825
Gestational age	SBP	Weighted median	1309	0.159609	0.0471773	0.0671415	0.252076	0.000716532
Gestational age	SBP	MR Egger	1309	0.136032	0.0960636	-0.0522526	0.324317	0.156996
Gestational age	SBP	MR Egger Intercept	1309	0.0251636	0.0267228	-	-	0.346544
Gestational age	CCB	Weighted median	23	0.322186	0.297736	-0.261377	0.905749	0.2792
Gestational age	CCB	MR Egger	23	0.958277	0.514375	-0.0498979	1.96645	0.0765111
Gestational age	CCB	MR Egger Intercept	23	-0.238528	0.165759	-	-	0.16489
Gestational age	CACNA1D	Weighted median	4	0.127578	0.604783	-1.0578	1.31295	0.832927
Gestational age	CACNA1D	MR Egger	4	3.26788	2.55512	-1.74016	8.27591	0.329253
Gestational age	CACNA1D	MR Egger Intercept	4	-0.86426	0.827049	-	-	0.405718
Gestational age	CACNB2	Weighted median	16	0.427147	0.331698	-0.222981	1.07728	0.19783
Gestational age	CACNB2	MR Egger	16	0.495043	0.59237	-0.666003	1.65609	0.41736
Gestational age	CACNB2	MR Egger Intercept	16	-0.0518298	0.198944	-	-	0.798252
